# Supplementary material for: Brucella Genetic Variability in Wildlife Marine Mammals Populations Relates to Host Preference and Ocean Distribution
Source: Genome Biol Evol. 2017 Jul 20;9(7):1901–12. doi: 10.1093/gbe/evx137 (PMC5554395; doi:10.1093/gbe/evx137)
Supplement: Supplementary Data set S1 [file evx137_SuppDataS1.xlsx]

## Sheet: Isolates_Metadata
Isolates Metadata
Strain id	Species	Sample	Host	Location	Date	Accession number	Additional comments
B202R-F7 (alias F14/02, bmar101, bmar195)	B. ceti	Spleen and liver	Balaenoptera acutorostrata (minke whale)	Norway	1995	ERR485949*	Isolate described in Microbiology (1998) 144:3267-3273. MLVA-16 cluster B
M187/00/1 (alias: bmar162)	B. ceti	Spleen	Lagenorhynchus acutus (Atlantic white-sided dolphin)	Scotland	2000	ERR485947*	Isolate described in Veterinary Microbiology (2002) 90:563–580. MLVA-16 cluster B
M490-95-1 (alias:14/95, bmar111)	B. ceti	Lung, spleen, brain, colorectal lymph node	Phoca vitulina (common seal)	Scotland	1995	NZ_ACEJ00000000.1	Isolate described in Veterinary Microbiology (2002) 90:563–580. MLVA-16 cluster B
B1/94 (alias: NCTC 12891, bru020, BCCN 94-74)	B. ceti	Skin lesion	Phocoena phocoena (porpoise)	Scotland	1994	ERR471330	Isolate described in Veterinary Microbiology (1997) 57: 373-382 and Journal of Medical Microbiology (2007) 56:1512-1518. Already published geome, under NCBI accession NZ_ACEK00000000 and NZ_AZBH00000000. MLVA-16 cluster B
M1661/94/3 (alias: bmar013)	B. ceti	Uterus	Phocoena phocoena (porpoise)	Scotland	1994	ERR554829*	Isolate described in Veterinary Microbiology (2002) 90:563–580. MLVA-16 cluster B
M78/05/2 (alias: UK14/05, bmar178)	B. ceti	Vertebral lession	Phocoena phocoena (porpoise)	Scotland	2005	ERR485948*	Isolate described in Journal of Medical Microbiology (2007) 56:1512-1518. MLVA cluster B
F23-97 (alias 97/7763/2)	B. ceti	No data are available	Tursiops truncatus (bottle nose dolphin)	France	1997	NZ_AQKR00000000.1	Isolate described in Journal of Medical Microbiology (2007) 56:1512-1518. MLVA-16 cluster B
bmarCR1	B. ceti	cerebro spinal fluid	Stenella coeruleoalba (striped dolphin)	Costa Rican Eastern Tropical Pacific coast	2006/05	ERR471310*	Isolate described in Emerging Infectious Diseases (2008) 14: 1430-1433. MLVA-16 cluster P1
bmarCR2	B. ceti	cerebro spinal fluid	Stenella coeruleoalba (striped dolphin)	Costa Rican Eastern Tropical Pacific coast	2006/06	ERR471311*	Isolate described in Emerging Infectious Diseases (2008) 14: 1430-1434. MLVA-16 cluster P1
bmarCR3	B. ceti	cerebro spinal fluid	Stenella coeruleoalba (striped dolphin)	Costa Rican Eastern Tropical Pacific coast	2007/04	ERR471312*	Isolate described in Emerging Infectious Diseases (2008) 14: 1430-1435. MLVA-16 cluster P1
bmarCR4	B. ceti	cerebro spinal fluid	Stenella coeruleoalba (striped dolphin)	Costa Rican Eastern Tropical Pacific coast	2007/04	ERR471313*	Isolate described in Emerging Infectious Diseases (2008) 14: 1430-1436. MLVA-16 cluster P1
bmarCR5	B. ceti	cerebro spinal fluid	Stenella coeruleoalba (striped dolphin)	Costa Rican Eastern Tropical Pacific coast	2006/10	ERS568790*	Isolate described in Emerging Infectious Diseases (2008) 14: 1430-1437. MLVA-16 cluster P1
bmarCR6	B. ceti	cerebro spinal fluid	Stenella coeruleoalba (striped dolphin)	Costa Rican Eastern Tropical Pacific coast	2007/08	ERS568791*	Isolate described in Emerging Infectious Diseases (2008) 14: 1430-1438. MLVA-16 cluster P1
bmarCR7	B. ceti	cerebro spinal fluid	Stenella coeruleoalba (striped dolphin)	Costa Rican Eastern Tropical Pacific coast	2008/11	ERR485943*	Isolate described in J. Comp.Path. (2010) 142:347-352. MLVA-16 cluster P1
bmarCR8	B. ceti	cerebro spinal fluid	Stenella coeruleoalba (striped dolphin)	Costa Rican Eastern Tropical Pacific coast	2009/05	ERR485944*	Isolate described in J. Comp.Path. (2010) 142:347-353. MLVA-16 cluster P1
bmarCR8w	B. ceti	Lung worm	Stenella coeruleoalba (striped dolphin)	Costa Rican Eastern Tropical Pacific coast	2009/05	ERR485945*	Isolate described in J. Comp.Path. (2010) 142:347-354. MLVA-16 cluster P1
bmarCR9	B. ceti	cerebro spinal fluid	Stenella coeruleoalba (striped dolphin)	Costa Rican Eastern Tropical Pacific coast	2009/08	ERR473728*	Isolate described in J. Comp.Path. (2010) 142:347-355. MLVA-16 cluster P1
bmarCR10	B. ceti	cerebro spinal fluid	Stenella coeruleoalba (striped dolphin)	Costa Rican Eastern Tropical Pacific coast	2010/07	ERR418023*	This study. MLVA-16 cluster P1 **
bmarCR11	B. ceti	cerebro spinal fluid	Stenella coeruleoalba (striped dolphin)	Costa Rican Eastern Tropical Pacific coast	2011/05	ERR418024*	This study. MLVA-16 cluster P1 **
bmarCR12	B. ceti	cerebro spinal fluid	Stenella coeruleoalba (striped dolphin)	Costa Rican Eastern Tropical Pacific coast	2011/05	ERR473729*	This study. MLVA-16 cluster P1 **
bmarCR13	B. ceti	cerebro spinal fluid	Stenella coeruleoalba (striped dolphin)	Costa Rican Eastern Tropical Pacific coast	2011/06	ERR471316*	This study. MLVA-16 cluster P1 **
bmarCR14	B. ceti	cerebro spinal fluid	Stenella coeruleoalba (striped dolphin)	Costa Rican Eastern Tropical Pacific coast	2011/09	ERR471317*	This study. MLVA-16 cluster P1 **
bmarCR15	B. ceti	cerebro spinal fluid	Stenella coeruleoalba (striped dolphin)	Costa Rican Eastern Tropical Pacific coast	2012/11	ERR418025*	This study. MLVA-16 cluster P1 **
bmarCR16	B. ceti	cerebro spinal fluid	Stenella coeruleoalba (striped dolphin)	Costa Rican Eastern Tropical Pacific coast	2012/05	ERR471318*	This study. MLVA-16 cluster P1 **
bmarCR17	B. ceti	cerebro spinal fluid	Stenella coeruleoalba (striped dolphin)	Costa Rican Eastern Tropical Pacific coast	2012/12	ERR471319*	This study. MLVA-16 cluster P1 **
bmarCR18	B. ceti	cerebro spinal fluid	Stenella coeruleoalba (striped dolphin)	Costa Rican Eastern Tropical Pacific coast	2013/08	ERR471320*	This study. MLVA-16 cluster P1 **
bmarCR19	B. ceti	cerebro spinal fluid	Stenella coeruleoalba (striped dolphin)	Costa Rican Eastern Tropical Pacific coast	2013/08	ERR471321*	This study. MLVA-16 cluster P1 **
bmarCR20	B. ceti	cerebro spinal fluid	Stenella coeruleoalba (striped dolphin)	Costa Rican Eastern Tropical Pacific coast	2013/09	ERR471322*	This study. MLVA-16 cluster P1 **
bmarCR20lu	B. ceti	Lung	Stenella coeruleoalba (striped dolphin)	Costa Rican Eastern Tropical Pacific coast	2013/11	ERR471324*	This study. MLVA-16 cluster P1 **
bmarCR20w	B. ceti	Lung worm	Stenella coeruleoalba (striped dolphin)	Costa Rican Eastern Tropical Pacific coast	2013/10	ERR471323*	This study. MLVA-16 cluster P1 **
B. ceti TE10759-12	B. ceti	Brain and spleen	Stenella coeruleoalba (striped dolphin)	Mediterranean, Apulia Coasline, Italy	2012	CP006896 & CP006897	Isolate described in Journal of Medical Microbiology (2014) 63:325-329. Genome annoucement in Genome Announc (2014) 2:e00068-14. MLVA-16 cluster MR
bmarMR26	B. ceti	Spleen	Stenella coeruleoalba (striped dolphin)	Mediterranean Catalonian coast	2009/09	ERR471327*	Isolate described in BMC Veterinary Research (2014) 10:206. MLVA-16 cluster MR
bmarMR24	B. ceti	cerebro spinal fluid	Stenella coeruleoalba (striped dolphin)	Mediterranean Catalonian coast	2012/06	ERR471325*	Isolate described in BMC Veterinary Research (2014) 10:206. MLVA-16 cluster MR
bmarMR25	B. ceti	Swab from vertebral abcess	Tursiops truncatus (bottle nose dolphin)	Mediterranean Catalonian coast	2012/05	ERR471326*	Isolate described in BMC Veterinary Research (2014) 10:206. MLVA-16 cluster MR
M644/93/1 (alias: B14/94, BCCN 94-75, bmar011)	B. ceti	Sub-cutaneous lesion	Delphinus delphis (common dolphin)	Scotland	1994	ERR485946	Isolate described in Veterinary Microbiology (1997) 57: 373-382 and Journal of Medical Microbiology (2007) 56:1512-1518. Already published geome, under NCBI accession NZ_ACBO00000000. MLVA-16 cluster A1
M452/97/2 (alias: UK3/97, bmar115, bmar016	B. ceti	Spleen	Delphinus delphis (common dolphin)	Scotland	1997	ERR485951*	Isolate described in Veterinary Microbiology (2002) 90:563–580. MLVA-16 cluster A1
M13/05/1 (alias: UK3/05, bmar255)	B. ceti	Brain	Stenella coeruleoalba (striped dolphin)	Scotland	2005	ERR471333	Isolate described in Journal of Medical Microbiology (2007) 56:1512-1518. Already published geome, under NCBI accession NZ_ACBP00000000.1. MLVA-16 cluster A1
Brucella sp. F5-99 (alias 2-1350, NVSL 92-19953, Muu)	Brucella sp.	Aborted fetus	Tursiops truncatus (bottle nose dolphin)	San Diego, California	1992	NZ_ACFF00000000	Isolate described in Journal of Veterinary Diagnostic Investigation (1994) 6:448-452. MLVA-16 cluster H
M192/00/1 (alias: UK24/00, bmar160)	B. pinnipedialis	Mesenteric lymph node	Balaenoptera acutorostrata (minke whale)	Scotland	2000	ERR471332*	Isolate described in Veterinary Microbiology (2002) 90:563–580. MLVA-16 cluster C1
M177/94/1 (alias: alias bmar008, bmar130)	B. pinnipedialis	Internal iliac lymph node	Lutra lutra (otter)	Scotland	1994	ERR485950*	Isolate described in Veterinary Microbiology (2002) 90:563–580. MLVA-16 cluster C
M2466/93/4 (alias: bmar105)	B. pinnipedialis	Spleen	Phoca vitulina (common seal)	Scotland	1993	ERR471331*	Isolate described in Veterinary Microbiology (2002) 90:563–580. MLVA-16 cluster C2
B2/94 (alias: BCCN 94-73, NCTC 12890, bru022)	B. pinnipedialis	Spleen	Phoca vitulina (common seal)	Scotland	1994	ERR471328	Isolate described in Veterinary Microbiology (1997) 57: 373-382 and Int J Syst Evol Microbiol (2007) 57:2688–2693. Already published genome [BMC Evol. Biol. (2011) 11:200], under NCBI accession NC_015857.1 & NC_015858.1; and NZ_ACBN00000000.1. MLVA-16 cluster C2
B. melitensis 16M ATCC 23456	B. melitensis	No data are available	Capra aegagrus hircus	United States of America	1973	NC_003317.1 & NC_003318.1	Isolate described in International Journal of Systematic Bacteriology (1973) 23:135-141
B. abortus 9-941	B. abortus	No data are available	Bos taurus	North Western, Wyoming, USA		NC_006932.1 & NC_006933.1	Genome announcement in J Bacteriol. 2005 Apr;187(8):2715-26.
B. abortus 2308 Wisconsin	B. abortus	Aborted fetus	Bos taurus	USA	1940	ERS568782	Front Microbiol. 2016 Sep 29;7:1557
B. abortus 2308	B. abortus	Aborted fetus	Bos taurus	USA	1940	NC_007618.1 & NC_007624.1	Genome announcement in Infect Immun. 2005 Dec;73(12):8353-61. Isolate descriten in J Infect Dis. 1965 Jun;115:312-20.
B. suis 1330	B. suis	No data are available	Sus scrofa domestica	No data are available	1976	NC_017250 & NC_017251	Isolate described in Developments in Biological Standardization (1976) 31:27-37
B. canis ATCC 23365	B. canis	Allantoic fluid of aborted beagle puppy		United States of America		NC_010103.1 & NC_010104.1	J. Am. Vet. Med. Assoc. 149: 1126, 1966.
B. microti CCM 4915	B. microti	Systemic infection	Microtus arvalis (common voles)	South Moravia, Czech Republic	2000	NC_013119.1 & NC_013118.1	Isolate described in Vector Borne and Zoonotic Diseases (2007) 7:679-687. Genome announcement in BMC Genomics (2009) 10:352
B. ovis ATCC 25840	B. ovis	Tissue	No data are available	Australia	1960	NC_009505.1 & NC_009504.1	Isolate described in International Journal of Evolutionary Microbiology (1971) 21:126-128
MALDI additional isolates
B. neotomae 5K33	B. neotomae	No data are available	Neotoma lepida (desert wood rat)	USA	1957		Isolate described Am. J. Vet Res. (1957) 18:947-951
B. suis S2	B. suis	Vaccine seed strain	No data are available	China	1986		Attenuated strain, produced in lab. Vaccine (1986) 4:212-216
B. melitensis Rev1	B. melitensis	Vaccine seed strain	Capra hircus	France	1967		Attenuated strain, produced in lab. Journal of Comparative Pathology (1967) 3:293-300
B. ovis PA	B. ovis	Epididimus	Ovis orientalis aries	France	1982		Isolate described in Ann. Rech. Vet. (1982) 13: 185-190
O. anthropi ATCC49188	O. anthropi	Human clinical specimen	No data are available	No data are available	No data are available	NC_009667.1, NC_009668.1, NC_009669.1, NC_009670.1, NC_009671.1 & NC_009672.1	Isolate described in Int. J. Syst. Bacteriol (1988) 38: 406-416. Genome announcement in J. Bacteriol (2011) 193:4274-4275
O. intermedium LMG3301	O. intermedium	No data are available	No data are available	No data are available	No data are available	NZ_ACQA00000000.1	Isolate described in In. J. Syst,. Bacteriol (1998) 48: 759-768
* WGS reported in this study
** stranded dolphins were handled according to standard protocols stablished by SENASA, according to Ley General del Servicio Nacional de Salud Animal No. 8495

## Sheet: WGS_Statistics
WGS Statistics
				Assembly Statistics																	Mapping Statistics
Strain id	Run accession	Secondary sample accession	Lane Name	Total Assembly Length	No Contigs	Avg Contig Length	Largest Contig	N50	Contigs in N50	N60	Contigs in N60	N70	Contigs in N70	N80	Contigs in N80	N90	Contigs in N90	N100	Contigs in N100	No scaffolded bases (N)	Reads	Bases	Mapped %	Paired %	Mean Insert Size	Depth of Coverage	Depth of Coverage sd	Adapter %	Genome Covered	Duplication Rate	Error Rate
bmarCR10	ERR418023	ERS360928	11502_1#20	3305700	45	73460	313379	154007	8	122474	11	91612	14	73736	17	38505	23	365	45	55	2218738	332810700	97.4	96.7	551.6	97.89	31.86	0	99.31	0.0008	0.006
bmarCR11	ERR418024	ERS360929	11502_1#21	3305759	48	68870	493693	130886	8	101121	11	90891	14	63693	19	35973	25	319	48	36	1790262	268539300	98	97.4	512.2	79.46	28.44	0	99.34	0.0014	0.007
bmarCR15	ERR418025	ERS360930	11502_1#22	3302995	47	70276.5	454073	148357	8	113843	10	84652	14	67234	18	35890	25	364	47	86	1956564	293484600	98.1	97.5	529.4	86.92	29.02	0	99.33	0.0013	0.006
bmarCR1	ERR471310	ERS374323	11983_1#1	3296824	44	74927.8	313329	134239	9	122289	11	95374	14	73543	18	38376	24	313	44	1311	4701034	470103400	94.5	94.3	235.7	134.12	47.76	0	99.3	0.0025	0.004
bmarCR13	ERR471316	ERS374336	11983_1#10	3297086	47	70150.8	313081	134232	9	122356	11	100925	14	67320	18	38381	24	604	47	1936	3435920	343592000	98.9	98.6	230.4	102.57	37.2	0	99.29	0.003	0.004
bmarCR14	ERR471317	ERS374337	11983_1#11	3296157	44	74912.7	487241	130718	7	113678	9	91037	13	67108	17	38305	23	986	44	287	3558520	355852000	98.6	98.3	243.9	105.93	38.13	0.1	99.3	0.003	0.004
bmarCR16	ERR471318	ERS374339	11983_1#12	3295754	46	71646.8	312969	140414	9	122510	11	91034	14	67108	19	35831	25	1826	46	1127	3758012	375801200	98.4	98.1	235.3	111.66	39.51	0.1	99.28	0.0032	0.004
bmarCR17	ERR471319	ERS374340	11983_1#13	3296653	42	78491.7	493575	163989	7	122268	9	95462	12	73595	16	49249	21	1779	42	2835	3763654	376365400	98.4	98	245	111.75	40.26	0.1	99.29	0.003	0.004
bmarCR18	ERR471320	ERS374341	11983_1#14	3297038	48	68688.3	312953	130731	9	110076	12	90848	15	67108	19	38416	25	803	48	2344	4125178	412517800	98.6	98.3	230.5	122.72	44.36	0.1	99.3	0.0024	0.004
bmarCR19	ERR471321	ERS374342	11983_1#15	3297275	48	68693.2	277811	113678	10	100958	13	90740	16	67108	21	38401	27	983	48	2717	4294058	429405800	98.5	98.1	243.7	127.64	46.04	0.1	99.28	0.0024	0.004
bmarCR20	ERR471322	ERS374343	11983_1#16	3297815	48	68704.5	274120	130789	9	107069	12	90740	16	67108	20	38428	26	981	48	2276	4492146	449214600	98.6	98.3	236.7	133.68	48.72	0.1	99.3	0.0024	0.004
bmarCR20w	ERR471323	ERS374344	11983_1#17	3296393	49	67273.3	301345	130760	9	107050	12	91034	15	67324	19	43354	25	978	49	1910	3891548	389154800	98.7	98.4	229.9	115.89	42.36	0	99.31	0.0033	0.004
bmarCR20lu	ERR471324	ERS374345	11983_1#18	3296228	48	68671.4	380623	144199	8	110148	11	90740	14	63466	19	30323	26	1388	48	1340	3614596	361459600	98.6	98.3	225.3	107.64	38.91	0	99.3	0.0031	0.004
bmarMR24	ERR471325	ERS374346	11983_1#19	3294885	52	63363.2	359297	135385	9	100853	12	85696	15	67106	20	35873	26	967	52	1056	3301170	330117000	98.6	98.2	249.1	98.25	37.59	0.1	99.24	0.003	0.004
bmarCR2	ERR471311	ERS374324	11983_1#2	3507020	551	6364.83	274213	131612	10	100947	13	73543	17	52800	22	23459	32	247	551	12046	4649868	464986800	90.1	89.8	234.8	126.48	45.04	0	99.3	0.0024	0.004
bmarMR25	ERR471326	ERS374347	11983_1#20	3295481	46	71640.9	313056	138132	9	106798	12	89718	15	67325	19	38503	26	1221	46	3602	3963728	396372800	98.6	98.3	243.7	117.99	43.59	0.1	99.24	0.0033	0.004
bmarMR26	ERR471327	ERS374348	11983_1#21	3295906	49	67263.4	332422	136467	9	106815	12	89505	15	67106	20	38405	26	993	49	3649	3968408	396840800	98.5	98.2	232.5	118.05	43.02	0.1	99.25	0.0031	0.004
B2/94 (alias: BCCN 94-73, NCTC 12890, bru022)	ERR471328	ERS374349	11983_1#22	3358606	45	74635.7	357254	133501	8	114287	11	105643	14	90787	17	48922	22	1164	45	3822	3785148	378514800	96.8	96.4	250.7	110.64	34.62	0.1	99.23	0.0029	0.003
B1/94 (alias: NCTC 12891, bru020, BCCN 94-74)	ERR471330	ERS374351	11983_1#24	3293343	58	56781.8	327140	100609	11	68483	15	57097	21	48643	27	30069	35	382	58	812	3650170	365017000	99.1	98.7	233.7	109.14	48.39	0.1	99.7	0.0033	0.003
M2466/93/4 (alias: bmar105)	ERR471331	ERS374355	11983_1#25	3357664	41	81894.2	729233	214232	4	114345	6	98174	9	68159	13	44249	20	1248	41	14147	3807164	380716400	97.2	96.9	226.6	111.69	31.02	0	99.35	0.003	0.003
M192/00/1 (alias: UK24/00, bmar160)	ERR471332	ERS374358	11983_1#26	3337876	52	64189.9	356403	118346	8	108785	11	92542	15	81939	18	43038	24	426	52	2011	3671432	367143200	97.6	97.2	248.6	108.12	32.43	0	99.22	0.0029	0.003
M13/05/1 (alias: UK3/05, bmar255)	ERR471333	ERS374362	11983_1#27	3295086	49	67246.6	313121	137948	9	113780	11	85696	15	67106	19	38511	25	1164	49	2303	3591916	359191600	98.6	98.3	250.3	106.89	40.08	0.1	99.26	0.003	0.004
bmarCR3	ERR471312	ERS374325	11983_1#3	3295548	48	68657.2	312765	130787	9	100966	12	90724	15	67317	19	38309	25	440	48	1320	4682410	468241000	98.7	98.4	235.2	139.52	48.36	0.1	99.26	0.0025	0.004
bmarCR4	ERR471313	ERS374326	11983_1#4	3301720	51	64739.6	277838	134130	9	100936	12	82182	16	67108	20	35785	27	1277	51	2288	4907214	490721400	96	95.7	228.5	142.24	49.56	0.1	99.3	0.0024	0.004
bmarCR9	ERR473728	ERS374332	11983_1#7	3296268	44	74915.2	312857	135978	8	122386	10	94567	13	67329	17	38401	23	992	44	910	4726116	472611600	98.7	98.4	237.5	140.76	46.56	0.1	99.29	0.0003	0.004
bmarCR12	ERR473729	ERS374335	11983_1#9	3296229	45	73249.5	312788	130719	9	110074	12	91037	15	67108	20	38425	26	1948	45	1165	3491900	349190000	98.6	98.2	225.7	103.95	37.59	0	99.29	0.003	0.004
bmarCR7	ERR485943	ERS374329	12045_3#40	3295619	46	71643.9	312884	134330	9	122348	11	91017	14	67322	18	35814	25	966	46	3236	3265932	326593200	98.4	98	239.7	96.96	33.51	0.1	99.3	0.0031	0.004
bmarCR8	ERR485944	ERS374330	12045_3#41	3292758	48	68599.1	343407	153414	8	122365	11	100952	14	67324	17	38419	23	971	48	1052	4254718	425471800	98.6	98.3	233	126.6	45.16	0.1	99.19	0.0025	0.004
bmarCR8w	ERR485945	ERS374331	12045_3#42	3296288	50	65925.8	312669	134302	9	122368	11	90740	15	67108	19	35832	25	961	50	649	3541506	354150600	98.5	98	246.3	105.24	36.51	0	99.29	0.0031	0.004
M644/93/1 (alias: B14/94, BCCN 94-75, bmar011)	ERR485946	ERS374352	12045_3#44	3293969	45	73199.3	316638	137960	9	113676	12	89986	15	67319	19	38250	25	1221	45	1316	3422562	342256200	98.5	98.2	233.1	101.79	38.1	0.1	99.24	0.0031	0.004
M187/00/1 (alias: bmar162)	ERR485947	ERS374354	12045_3#45	3294148	58	56795.7	251610	101580	12	75646	16	60547	20	48913	27	29639	35	357	58	2147	3434942	343494200	98.9	98.4	252.3	102.54	46.41	0	99.71	0.0031	0.003
M78/05/2 (alias: UK14/05, bmar178)	ERR485948	ERS374357	12045_3#46	3294080	63	52287	337976	100608	12	68557	15	52105	21	47288	27	28524	37	313	63	2207	3641408	364140800	98.8	98.3	242.6	108.51	48.15	0.1	99.71	0.0033	0.003
B202R-F7 (alias F14/02, bmar101, bmar195)	ERR485949	ERS374359	12045_3#47	3293572	57	57782	338067	101631	11	69113	15	56824	21	48642	27	28852	36	447	57	2009	3647118	364711800	98.9	98.5	236.9	108.87	48.18	0.1	99.7	0.0034	0.003
M177/94/1 (alias: alias bmar008, bmar130)	ERR485950	ERS374360	12045_3#48	3358332	50	67166.6	356451	116695	8	108444	11	101657	15	89882	18	43122	24	345	50	2529	3253772	325377200	96.5	96.1	259.7	94.83	29.73	0.1	99.23	0.003	0.003
M452/97/2 (alias: UK3/97, bmar115, bmar016	ERR485951	ERS374361	12045_3#49	3293780	46	71603.9	313098	138056	9	113676	12	90054	15	67323	19	38401	25	1221	46	2493	3355396	335539600	98.5	98.2	241.5	99.78	39.06	0.1	99.74	0.003	0.004
M1661/94/3 (alias: bmar013)	ERR554829	ERS408868	12673_8#16	3293752	59	55826.3	251662	93020	12	85911	15	59831	20	50493	26	29000	35	338	59	545	4501212	450121200	99	98.6	234	134.56	61.36	0	99.71	0.0024	0.005
bmarCR5	ERR775250	ERS568790	14913_1#18	3297327	46	71681	294073	130728	8	110080	11	91005	14	67108	19	38410	25	1835	46	824	5339574	533957400	97.3	96.9	233.3	156.8	57.1	0	99.29	0.0015	0.004
bmarCR6	ERR775251	ERS568791	14913_1#19	3295853	46	71649	277699	134234	9	113678	12	91009	15	67331	19	38366	25	988	46	1605	5931586	593158600	97.3	96.9	230.2	174.25	62.15	0	99.29	0.0017	0.004

## Sheet: Hoja1
title
