# Supplementary material for: Brucella Genetic Variability in Wildlife Marine Mammals Populations Relates to Host Preference and Ocean Distribution
Source: Genome Biol Evol. 2017 Jul 20;9(7):1901–12. doi: 10.1093/gbe/evx137 (PMC5554395; doi:10.1093/gbe/evx137)
Supplement: Supplementary Data set S2 [file evx137_SuppDataS2.xlsx]

## Sheet: Fatty acids- Protein mass
	Fatty acids and MALDI concatenated results of different Brucella isolates cell extracts
Fatty acids		bmarCR1	bmarCR2	bmarCR3	bmarCR4	bmarCR5	bmarCR6	bmarCR7	bmarCR8	bmarCR8w	bmarCR9	bmarCR10	bmarCR11	bmarCR12	bmarCR13	bmarCR14	bmarCR15	MR-24	MR-25	MR-26	B1/94	M644/93/1	B2/94	2308	PA	Rev1	S2	CCM4915	5K33	bcanCR12
	12:00:00	1	1	0	1	1	1	1	1	1	1	1	1	1	1	0	1	1	1	1	1	1	1	1	1	1	1	1	1	1
	12:0 3OH	0	0	0	1	1	1	0	1	1	0	0	1	1	0	0	0	0	0	0	1	0	0	1	0	1	1	0	0	0
	13:00:00	0	0	0	0	0	0	0	0	0	0	0	0	0	0	0	1	1	1	1	0	0	1	1	1	0	0	0	1	1
	14:00:00	1	1	1	1	1	1	1	1	1	0	1	1	1	0	1	1	0	0	0	1	1	0	0	1	1	0	1	1	1
	14:0 3OH/16:1 iso I	0	1	1	1	1	1	0	1	1	1	0	1	1	0	0	0	0	0	0	1	1	1	1	0	0	0	0	0	0
	16:1 w7c/16:1 w6c	1	0	1	1	1	1	1	1	1	1	1	1	1	1	1	1	0	0	0	1	1	1	1	1	1	1	1	1	1
	15:0 iso	0	0	0	0	0	0	0	0	0	0	0	0	0	0	0	0	0	0	0	0	0	1	1	0	0	0	1	1	1
	15:0 anteiso	0	0	0	0	0	0	0	0	0	0	0	0	0	0	0	0	0	0	0	0	0	1	1	0	0	0	0	0	1
	15:1w5c	0	0	0	0	0	0	0	0	0	0	0	0	0	0	0	0	1	1	1	0	0	0	0	0	0	0	0	0	0
	16:00:00	1	1	1	1	1	1	1	1	1	1	1	1	1	1	1	1	1	1	1	1	1	1	1	1	1	1	1	1	1
	17:1 anteiso w9c	1	1	1	1	1	1	0	1	1	1	1	1	1	1	1	1	1	0	0	1	1	1	1	1	1	1	1	1	1
	17:iso w5c	0	0	0	0	0	0	0	0	0	0	0	0	0	0	0	0	1	1	0	0	0	0	0	1	0	1	0	0	0
	17:1 iso	0	0	0	0	0	0	0	0	0	0	0	0	0	0	0	0	0	0	0	0	0	0	0	1	1	1	0	0	1
	17:0 anteiso	0	0	0	0	0	0	0	0	0	0	0	0	0	0	0	0	0	0	0	0	0	0	0	1	1	0	1	1	1
	17:0 cyclo	1	1	1	1	1	1	1	1	1	1	1	1	1	1	1	1	0	0	0	1	1	0	1	1	1	1	0	1	0
	17:00:00	0	0	0	0	0	0	1	0	0	0	0	0	0	0	0	0	0	0	0	0	0	1	1	1	1	1	1	1	1
	16: 3OH	0	0	1	1	1	1	1	1	1	1	0	1	1	0	0	0	0	0	0	1	0	1	1	1	1	1	1	1	0
	18:1 w7c	1	1	1	1	0	1	1	1	1	1	1	1	1	1	1	1	1	1	1	1	1	1	1	1	1	1	1	1	1
	18:1 w9c	1	0	1	0	1	1	1	1	0	1	1	0	1	1	0	0	0	0	0	0	0	0	0	0	1	1	1	1	0
	18:00:00	1	1	1	1	1	1	1	1	0	1	1	1	1	1	1	1	1	1	1	1	0	1	1	1	1	1	1	1	1
	18:0 3OH	0	0	0	0	0	0	0	0	0	0	0	0	0	0	0	1	0	0	0	1	0	0	1	1	1	1	1	1	0
	18:1 w7c 11-methyl	1	0	0	0	1	1	1	1	1	0	1	0	0	1	0	0	0	0	0	0	0	0	1	1	1	0	0	1	0
	19:0 cyclo w8c	1	1	1	1	1	1	1	1	1	1	1	1	1	1	1	1	1	1	1	1	1	1	1	1	1	1	1	1	0
	20:2 w6,9c	1	0	0	0	1	1	1	1	1	1	1	1	0	1	0	0	0	0	0	1	1	1	1	1	1	1	1	1	0
Mass values	2771	0	0	0	0	0	0	0	0	0	0	0	0	0	0	0	0	1	1	1	0	1	1	0	0	0	0	0	0	0
	2919	0	0	0	0	0	0	0	0	0	0	0	0	0	0	0	0	0	0	0	0	0	0	0	0	0	1	0	0	0
	3026	0	0	0	0	0	0	0	0	0	0	0	0	0	0	0	0	1	1	1	0	0	1	1	1	1	1	0	0	1
	3181	1	1	1	1	0	1	1	1	1	1	1	1	1	1	1	1	1	1	1	1	1	1	0	0	1	1	0	0	1
	3407	0	0	0	0	0	0	0	0	0	0	0	0	0	0	0	0	0	0	0	0	0	0	1	1	0	0	0	0	0
	3700	1	1	1	1	1	1	1	1	1	1	1	1	1	1	1	1	1	1	1	1	1	1	1	1	1	1	1	1	1
	3831	0	0	0	0	0	0	0	0	0	0	0	0	0	0	0	0	0	0	0	0	0	0	0	1	0	0	0	0	1
	4126	0	0	0	0	0	0	0	0	0	1	0	0	0	0	0	0	0	0	0	0	0	0	1	1	0	0	0	0	0
	4541	0	0	0	0	0	0	0	0	0	0	0	0	0	0	0	0	0	0	0	1	0	1	1	1	1	0	0	1	1
	4558	1	1	1	1	1	1	1	1	1	1	1	1	1	1	1	1	1	1	1	0	1	0	1	0	0	1	1	0	0
	4854	1	1	1	1	1	1	1	1	1	1	1	1	1	1	1	1	1	1	1	1	1	1	1	1	1	1	1	1	1
	4898	0	0	0	0	0	0	0	0	0	0	0	0	0	0	0	0	0	0	0	0	0	0	0	0	1	1	0	0	1
	5112	0	0	0	0	0	0	0	0	0	0	0	0	0	0	0	0	0	0	0	0	0	0	1	1	0	0	0	0	0
	5135	1	1	1	1	1	1	1	1	1	1	1	1	1	1	1	1	1	1	1	1	1	1	1	0	1	1	0	1	1
	5169	1	1	1	1	1	1	1	1	1	1	1	1	1	1	1	1	1	1	1	1	1	0	0	1	1	1	1	1	1
	5546	0	1	1	1	1	1	1	1	1	1	1	1	1	1	1	1	1	1	1	1	1	1	0	0	1	0	0	0	0
	5686	1	1	1	1	1	1	1	1	1	1	1	1	1	1	1	1	1	1	1	1	0	1	0	1	1	1	1	1	1
	5772	1	1	1	1	1	1	1	1	1	1	1	1	1	1	1	1	1	1	1	1	1	1	0	0	0	0	0	0	1
	5834	0	0	0	0	0	0	0	0	0	0	0	0	0	0	0	0	0	0	0	0	0	0	1	0	0	1	0	0	1
	5876	1	1	1	1	1	1	1	1	1	1	1	1	1	1	1	1	1	1	1	1	1	1	1	1	0	0	0	1	0
	5940	0	0	0	0	0	0	0	0	0	0	0	0	0	0	0	0	0	0	0	0	0	0	1	0	0	0	1	1	0
	6039	0	0	0	0	0	0	0	0	0	0	0	0	0	0	0	0	0	0	0	0	0	0	0	0	1	1	1	0	0
	6049	0	0	0	0	0	0	0	0	0	0	0	0	0	0	0	0	0	0	0	0	0	0	1	0	0	0	0	1	0
	6150	0	1	0	0	0	0	0	0	0	0	0	0	0	0	0	0	0	0	0	0	0	0	1	0	0	1	0	0	0
	6289	1	1	1	1	1	1	1	1	1	1	1	1	1	1	1	1	0	0	1	1	1	1	1	1	1	1	1	1	1
	6322	0	0	0	0	0	0	0	0	0	0	0	0	0	0	0	0	0	0	0	0	0	0	0	0	1	1	0	0	0
	6369	1	1	1	1	1	1	1	1	1	1	1	1	1	1	1	1	1	1	1	1	1	1	1	0	0	0	0	0	1
	6420	0	0	0	0	0	0	0	0	0	0	0	0	0	0	0	0	0	0	0	0	0	0	1	0	1	1	0	0	0
	6542	1	1	1	1	1	1	1	1	1	1	1	1	1	1	1	1	1	1	1	1	1	1	1	0	1	1	1	1	1
	6676	1	1	1	1	1	1	1	1	1	1	1	1	1	1	1	1	1	1	1	1	1	1	1	1	1	1	0	1	1
	7056	1	1	1	1	1	1	1	1	1	1	1	1	1	1	1	1	1	1	1	1	1	1	0	1	1	1	1	1	1
	7183	1	1	1	1	1	1	1	1	1	1	1	1	1	1	1	1	1	1	1	1	1	1	1	0	1	1	0	1	0
	7270	0	0	0	0	0	0	0	0	0	0	0	0	0	0	0	0	0	0	0	0	0	0	1	0	0	0	0	0	0
	7309	0	0	0	0	0	0	0	0	0	0	0	0	0	0	0	0	0	0	0	0	0	0	0	0	0	0	0	0	1
	7362	0	0	0	0	0	0	0	0	0	0	0	0	0	0	0	0	0	0	0	0	0	0	0	0	0	0	1	0	0
	7400	1	1	1	1	1	1	1	1	1	1	1	1	1	1	1	1	1	1	1	1	1	1	0	1	1	1	1	1	1
	7518	1	1	1	1	1	1	1	1	1	1	1	1	1	1	1	1	1	1	1	1	1	1	0	1	1	1	1	1	1
	7660	1	1	1	1	1	1	1	1	1	1	1	1	1	1	1	1	1	1	1	1	1	0	0	1	1	1	0	1	1
	7785	1	1	1	1	1	1	1	1	1	1	1	1	1	1	1	1	0	0	0	1	0	0	0	1	1	1	0	0	1
	8045	1	1	1	1	1	1	1	1	1	1	0	1	1	1	1	1	1	1	1	0	1	1	0	1	1	1	1	0	1
	8121	0	0	0	0	0	0	0	0	0	0	0	0	0	0	0	0	0	0	0	0	1	1	0	0	0	0	0	0	0
	8192	1	1	1	1	1	1	1	1	1	1	1	1	1	1	1	1	0	0	0	1	0	0	1	1	1	1	0	1	1
	8247	1	1	1	1	1	1	1	1	1	1	1	1	1	1	1	1	1	1	1	1	1	1	0	1	1	1	0	1	0
	8589	0	0	0	0	0	0	0	0	0	0	0	0	0	0	0	0	0	0	0	0	0	0	0	0	0	1	0	0	0
	8685	1	1	1	1	1	1	1	1	1	1	1	1	1	1	1	1	1	1	1	1	0	1	1	1	1	1	0	1	1
	8730	1	1	1	1	1	1	1	1	1	1	1	1	1	1	1	1	0	0	0	0	0	1	1	0	1	1	1	1	1
	8823	1	1	1	1	1	1	1	1	1	1	1	1	1	1	1	1	1	1	1	1	1	1	0	1	1	1	1	0	1
	9082	0	0	0	0	0	0	0	0	0	0	0	0	0	0	0	0	0	0	0	1	0	1	0	1	1	0	0	1	1
	9113	1	1	1	1	1	1	1	1	1	1	1	1	1	1	1	1	1	1	1	0	1	0	1	0	0	1	1	0	0
	9319	1	1	1	1	1	1	1	1	1	1	1	1	1	1	1	1	1	1	1	1	1	1	1	1	1	1	1	1	1
	9800	0	0	0	0	0	0	0	0	0	0	0	0	0	0	0	0	0	0	0	0	0	0	0	1	1	1	0	1	1
	9827	0	0	0	0	0	0	0	0	0	0	0	0	0	0	0	0	0	0	0	0	0	0	1	0	0	0	1	0	0
	9970	0	0	0	0	0	0	0	0	0	0	0	0	0	0	0	0	0	0	0	0	0	0	0	1	1	0	0	0	0
	10085	1	1	1	1	1	1	1	1	1	1	1	1	1	1	1	1	0	0	0	1	1	1	0	0	0	1	1	1	1
	10227	0	0	0	0	0	0	0	0	0	0	0	0	0	0	0	0	0	0	0	0	0	0	1	1	0	0	0	1	0
	10271	1	1	1	1	1	1	1	1	1	1	1	1	1	1	1	1	1	1	1	1	1	1	1	0	1	1	1	0	1
	10417	1	1	1	1	1	1	1	1	1	1	1	1	1	1	1	1	1	1	1	1	1	1	1	1	1	1	1	1	1
	1= presence
	0= absence

## Sheet: MLVA-16
MLVA-16 results of newly described B. ceti isolates according to http://microbesgenotyping.i2bc.paris-saclay.fr/
Key	strain	species-biovar	host	Publication	year	country	bruce06-BRU1322	bruce08-BRU1134	bruce11-BRU211	bruce12-BRU73	bruce42-BRU424	bruce43-BRU379	bruce45-BRU233	bruce55-BRU2066	bruce18-BRU339	bruce19-BRU324	bruce21-BRU329	bruce04-BRU1543	bruce07-BRU1250	bruce09-BRU588	bruce16-BRU548	bruce30-BRU1505
bmarCR1		B. ceti	striped dolphin	This study	2006	Costa Rica (Pacific coast)	2	5	7	13	2	2	4	2	6	12	9	7	10	8	8	3
bmarCR2		B. ceti	striped dolphin	This study	2006	Costa Rica (Pacific coast)	2	5	7	13	2	2	4	2	6	12	9	7	13	9	10	3
bmarCR3		B. ceti	striped dolphin	This study	2007	Costa Rica (Pacific coast)	2	5	7	11	2	2	4	2	6	12	9	14	11	9	11	3
bmarCR4		B. ceti	striped dolphin	This study	2007	Costa Rica (Pacific coast)	2	5	7	13	2	2	4	2	6	12	9	7	11	13	8	3
bmarCR5		B. ceti	striped dolphin	This study	2006	Costa Rica (Pacific coast)	2	5	5	13	2	2	4	2	6	12	9	8	5	6	11	3
bmarCR6		B. ceti	striped dolphin	This study	2007	Costa Rica (Pacific coast)	2	5	7	13	2	2	4	2	6	12	9	5	13	8	11	3
bmarCR7		B. ceti	striped dolphin	This study	2008	Costa Rica (Pacific coast)	2	5	7	13	2	2	4	2	6	12	9	6	7	9	7	3
bmarCR8		B. ceti	striped dolphin	This study	2009	Costa Rica (Pacific coast)	2	5	7	13	2	2	4	2	6	12	9	7	11	7	6	3
bmarCR8w		B. ceti	striped dolphin	This study	2009	Costa Rica (Pacific coast)	2	5	7	13	2	2	4	2	6	12	9	7	11	7	6	3
bmarCR9		B. ceti	striped dolphin	This study	2009	Costa Rica (Pacific coast)	2	5	7	13	2	2	4	2	6	12	9	6	12	14	9	3
bmarCR10	249-10	B. ceti	striped dolphin	This study	2010	Costa Rica (Pacific coast)	2	5	7	13	2	2	4	2	6	12	9	5	9	5	12	3
bmarCR11	166-11	B. ceti	striped dolphin	This study	2011	Costa Rica (Pacific coast)	2	5	7	13	2	2	4	2	6	12	9	7	14	9	11	3
bmarCR12	176-11	B. ceti	striped dolphin	This study	2011	Costa Rica (Pacific coast)	2	5	7	13	2	2	4	2	6	12	9	8	13	9	10	3
bmarCR13	181-11	B. ceti	striped dolphin	This study	2011	Costa Rica (Pacific coast)	2	5	7	13	2	2	4	2	6	12	9	6	14	13	10	3
bmarCR14	306-11	B. ceti	striped dolphin	This study	2011	Costa Rica (Pacific coast)	2	5	7	13	2	2	4	2	6	12	9	10	9	9	11	3
bmarCR15	395-11	B. ceti	striped dolphin	This study	2012	Costa Rica (Pacific coast)	2	5	7	13	2	2	4	2	6	12	9	5	6	13	8	3
bmarCR16	138-12	B. ceti	striped dolphin	This study	2012	Costa Rica (Pacific coast)	2	5	7	13	2	2	4	2	6	12	9	6	7	11	12	3
bmarCR17	421-12	B. ceti	striped dolphin	This study	2012	Costa Rica (Pacific coast)	2	5	7	13	2	2	4	2	6	12	9	5	6	15	10	3
bmarCR18	E207-13	B. ceti	striped dolphin	This study	2013	Costa Rica (Pacific coast)	2	5	7	13	2	2	4	2	6	12	9	8	11	15	13	3
bmarCR19	E224-13	B. ceti	striped dolphin	This study	2013	Costa Rica (Pacific coast)	2	5	7	13	2	2	4	2	6	12	9	8	10	16	9	3
bmarCR20	E262-13	B. ceti	striped dolphin	This study	2013	Costa Rica (Pacific coast)	2	5	7	13	2	2	4	2	6	12	9	6	14	12	10	3
bmarCR20w	E262-13	B. ceti	striped dolphin	This study	2013	Costa Rica (Pacific coast)	2	5	7	13	2	2	4	2	6	12	9	6	14	12	10	3
bmarCR20lung	E262-13	B. ceti	striped dolphin	This study	2013	Costa Rica (Pacific coast)	2	5	7	13	2	2	4	2	6	12	9	6	14	12	10	3
bmarMR24	bmarMR24	B. ceti	striped dolphin	This study	2012	Mediterranean Catalonian coast	2	5	8	13	2	2	4	2	6	12	9	8	12	6	18	3
bmarMR25	bmarMR25	B. ceti	striped dolphin	This study	2012	Mediterranean Catalonian coast	2	5	8	13	2	2	4	2	6	12	9	12	6	15	19	3
bmarMR26	bmarMR26	B. ceti	striped dolphin	This study	2009	Mediterranean Catalonian coast	2	5	8	13	2	2	4	2	6	12	9	7	11	6	21	3

## Sheet: other techniques
Results from other molecular techniques used for marine Brucella identification/typification
Technique	Relevant result	Observations
Multiplex PCR Bruce-ladder according to García-Yoldi et al., 2005 Clin Chem	All Pacific and Mediterranean B. ceti isolates were classified as marine Brucella
Modified Multiplex PCR Bruce-ladder according to Mayer-Scholl et al., 2010 J Microbiol Methods	When run in silico, all Pacific isolates showed a 733bp amplicon, some B. pinnipedialis did too. Some non-Pacific B. ceti isolates showed a 754 bp amplicon, as well as some B. pinnipedialis.	This modified version of multiplex PCR Bruce-ladder aimed to classify the marine isolates according to species.
Modified Multiplex PCR Bruce-ladder according to Kang et al., 2011 Appl Environ Microbiol.	When run in silico, we obtained a 726bp amplicon (instead of 766bp as reported) in almost all Pacific B. ceti and in B. pinnipedialis strains.	The aim of this modified version of the multiplex PCR Bruce-ladder was to differenciate 10 Brucella species
Multilocus sequence typing (MLST) according to Whatmore et al., 2007 BMC Microbiol	Pacific and the Mediterranean isolates MR24, MR25 and MR26 are ST26	The analysis was hindered by different amplicon lengths. An in silico PCR was then used. Due to length variation, extraction of the sequences was performed by mapping through BWA. The obtained sequences showed no concordance in the SNPs positions compared with previous reports (Whatmore et al., 2007 BMC Microbiol)
PCR for ST27 according to Cloekaert et al., 2011 J. Clin Microbiol.	We were not able to detect the chromosomal region specific for ST27 reported by Cloekaert et al., 2009 J. Clin Microbiol. in the Pacific strains	The suggested primers did not amplify in silico for Brucella sp. F5-99 (NCBI NZ_ACFF00000000), an isolate that clusters with other ST27 reported isolates (Whatmore et al., 2008 Emerg Infect Dis)
Real time PCR for bcsp31 detection according to Sidor et al., 2013 J Vet Diagn Invest.	This technique lacked specificity in our hands since a positive result was obtained from isolates reported by conventional biochemical profiles as Brucella but according to whole genome sequencing are a non close related Brucella Alpha Proteobacteria	bcsp31 is conserved among Alpha Proteobacteria.
HRM real time PCR according to Winchell et al. 2010 J Clin Microbiol.	Pacific isolates gave different HRM profiles and/or amplicon sizes not related to those reported for reference marine isolates
Detection of specific marine isolates IS711 downstream of bp26 according to Cloeckaert et al., 2000 Clin Vaccine Immunol	When run in silicousing Pacific and Mediterranean B. ceti genomes, this PCR gave no results or amplicon sizes different than the expected 1900 bp amplicon for marine isolates
Ligation mediated PCR targeting specific IS711 elements in marine isolates, according to Zygmunt et al., 2010 J Clin Microbiol.	When DNA sequences for fragments I to V were mapped against WGS, all marine isolates were identified as such. All B. pinnipedialis contained fragment II. Several combinations of fragments III and/or IV and/or V were obtained for B. ceti WGS.	According to this PCR, there is a specific amplicon for marine isolates, named fragment I, one named fragment II specific for B. pinnipedialis and three fragments (III, IV and V) specific for B. ceti isolates.
DNA polymorphism at the omp2 locus	See Figure S5B
