# Supplementary material for: Brucella Genetic Variability in Wildlife Marine Mammals Populations Relates to Host Preference and Ocean Distribution
Source: Genome Biol Evol. 2017 Jul 20;9(7):1901–12. doi: 10.1093/gbe/evx137 (PMC5554395; doi:10.1093/gbe/evx137)
Supplement: Supplementary Data set S3 [file evx137_SuppDataS3.xlsx]

## Sheet: Original
	Mutations found in 39 marine Brucella isolates in genes related to virulence as compared to the indicated locus/gene name. Note that some genes have two copies or might be absent in some isolates (shown in yellow in the "total of genes" column)
	In red: those genes conserved in all 39 isolates, in blue those conserved in most isolates (at least 30 with none, or up to seven SNPs and no indels) and in purple those more variable (less than 30 isolates with SNPs or containing indels)
		SNPs												SNPs and insertions							SNPs and deletions
Locustag/gene_name	Locustag/gene_name	0	1	2	3	4	5	6	7	8	9	10	11	0SNPs/1 in	1SNP/1 in	2 SNPs/1 in	2 SNPs/2 in	3 SNPs/1 in	5 SNPs/1 in	7 SNPs/1in	1SNPs/2del	1 SNPs/1 del	5 SNPs/1 del	6 SNPs/1 del	10 SNPs/1del	11 SNPs/ 1del	12SNPs/1del	13SNPs/1del	Total of genes
BvrR/BvrS network	BvrR/BvrS network
BMEII0844/omp31	BMEII0844/omp31_GI-8		37	2																									39
BruAb1_0115/omp25d	BruAb1_0115/omp25d	9	30																										39
BruAb1_0049/amp160	BruAb1_0049/amp160							4	29	5	1																		39
BruAb1_0977/omp25b	BruAb1_0977/omp25b																				31	8							39
BruAb1_0116/omp25c	BruAb1_0116/omp25c	39																											39
BruAb1_0720/omp25	BruAb1_0720/omp25_GI-2		9	30																									39
BruAb1_1285/omp22	BruAb1_1285/omp22					39																							39
BruAb1_1608/omp31b	BruAb1_1608/omp31b			9	29	1																							39
BruAb1_2064/pcka	BruAb1_2064/pcka				9	30																							39
BruAb1_2065/bvrR	BruAb1_2065/bvrR	9	30																										39
BruAb1_2066/bvrS	BruAb1_2066/bvrS			9	29	1																							39
BruAb2_0059/virB11	BruAb2_0059/virB11_SAR1-2			39																									39
BruAb2_0060/virB10	BruAb2_0060/virB10_SAR1-2		34	5																									39
BruAb2_0061/virB9	BruAb2_0061/virB9_SAR1-2		32		7																								39
BruAb2_0062/virB8	BruAb2_0062/virB8_SAR1-2		9	30																									39
BruAb2_0063/virB7	BruAb2_0063/virB7_SAR1-2	39																											39
BruAb2_0064/virB6	BruAb2_0064/virB6_SAR1-2	9	7	23																									39
BruAb2_0065/virB5	BruAb2_0065/virB5_SAR1-2		9							7			23																39
BruAb2_0066/virB4	BruAb2_0066/virB4_SAR1-2			34	5																								39
BruAb2_0067/virB3	BruAb2_0067/virB3_SAR1-2	9		29	1																								39
BruAb2_0068/virB2	BruAb2_0068/virB2_SAR1-2	39																											39
BruAb2_0069/virB1	BruAb2_0069/virB1_SAR1-2			30	9																								39
BruAb2_0117/vjbr	BruAb2_0117/vjbr	30	9																										39
BruAb1_0777/mdrA	BruAb1_0777/mdrA		39																										39
BruAb1_0884/exoR	BruAb1_0884/exoR			39																									39
BruAb1_0185/babR	BruAb1_0185/babR	39																											39
BAB2_0222/FtcR	BAB2_0222/FtcR		16	23																									39
VirB_effector	VirB_effector
	BAB1_0279/BtpA	28	3																										31
BAB1_0678/BspA	BAB1_0678/BspA	37	2																										39
BAB1_0712/Bsp	BAB1_0712/BspB			39																									39
	BAB1_0756/BtpB		37																										37
BAB1_0847/BspC	BAB1_0847/BspC		39																										39
BAB1_1043/BEP043	BAB1_1043/BEP043																								3	8	22	6	39
BAB1_1058/VceC	BAB1_1058/VceC		4		5										30														39
BAB1_1275/BEP275	BAB1_1275/BEP275			8	31																								39
	BAB1_1279/RicA	4	32	1																									37
BAB1_1652/VceA	BAB1_1652/VceA		39																										39
BAB1_1671/BspE	BAB1_1671/BspE	39																											39
BAB1_1948/BspF	BAB1_1948/BspF	1	34	5																									40
BAB1_2005/BEP005	BAB1_2005/BEP005	39																											39
BAB2_0123/BEP123	BAB2_0123/BEP123	34	5																										39
	BAB2_0654/virJ		4	5	28																								37
Flagellar_gene	Flagellar_gene
BAB2_0120/flhB	BAB2_0120/flhB				4	35																							39
BMI_II122/FliG	BMI_II122/FliG													7	32														39
BAB2_0122/FliN	BAB2_0122/FliN		34																			5							39
BMI_II125/FliM	BMI_II125/FliM		34	5																									39
BAB2_0126/MotA	BAB2_0126/MotA			4	35																								39
BAB2_0127/FlgF	BAB2_0127/FlgF			9	30																								39
BAB2_0128/flgF	BAB2_0128/flgF		39																										39
BAB2_0129/fliI	BAB2_0129/fliI				38	1																							39
BAB2_0148/flgB	BAB2_0148/flgB		39																										39
BAB2_0149/flgC	BAB2_0149/flgC	13	26																										39
BAB2_0150/fliE	BAB2_0150/fliE		39																										39
BAB2_0151/flgG	BAB2_0151/flgG	8	1											1	29														39
BAB2_0152/flgA	BAB2_0152/flgA	22	12	5																									39
BAB2_0153/flgI	BAB2_0153/flgI			9	30																								39
BAB2_0156/flgH	BAB2_0156/flgH			33	1																								34
BAB2_0157/FliL	BAB2_0157/FliL	9		30																									39
BAB2_0158/fliP	BAB2_0158/fliP		3	35	1																								39
BAB2_0558/fliY	BAB2_0558/fliY				9		30																						39
BAB2_1086/FlgJ	BAB2_1086/FlgJ		39																										39
BAB2_1088/fliR	BAB2_1088/fliR			30	9																								39
BAB2_1091/flhA	BAB2_1091/flhA		4	35																									39
BAB2_1092/fliQ	BAB2_1092/fliQ	39																											39
BAB2_1093/flgD	BAB2_1093/flgD	9	30																										39
BAB2_1094/flbT	BAB2_1094/flbT		32	7																									39
BAB2_1095/flaF	BAB2_1095/flaF			39																									39
BAB2_1096/flgL	BAB2_1096/flgL	7	27	5																									39
	BAB2_1097/flgK																												not determined
BAB2_1098/flgE	BAB2_1098/flgE	1	39																										40
BAB2_1101/flagellar hook-length control protein	BAB2_1101/flagellar hook-length control protein			9	29	1																							39
BAB2_1102/chemotaxis protein	BAB2_1102/chemotaxis protein	35	4																										39
BAB2_1103/motB	BAB2_1103/motB							9	30																				39
BAB2_1105/fliF	BAB2_1105/fliF			4	5			30																					39
BAB2_1106/flagellin	BAB2_1106/flagellin	9		7	23																								39
Integrase/recombinase function	Integrase/recombinase function
	BAB1_0747/Putative_integrase_SAR1-2																												not determined
BruAb1_2006/xerD_recombinase/integrase	BruAb1_2006/xerD_recombinase/integrase			9	30																								39
BAB1_0288/Expressed integrase in SAR1-2	BAB1_0288/Expressed integrase in SAR1-2		30	8	1																								39
BAB1_1100/Expressed_integrase_GI-1	BAB1_1100/Expressed_integrase_GI-1			6	33																								39
BAB1_0250/Expressed integrase in GI-3	BAB1_0250/Expressed integrase in GI-3		3	7	23																								33
BRA0362/bciA_CP4-like integrase A_IncP GI	BRA0362/bciA_CP4-like integrase A_IncP GI				30	5																							35
LipidA/core	LipidA/core
BMEI0323/msbA	BMEI0323/msbA			4	1	34																							39
BMEII0250/msbA	BMEII0250/msbA	30	5	4																									39
LPS transport: lpt system	LPS transport: lpt system
BAB1_0154/lptC	BAB1_0154/lptC			39																									39
BAB1_0156/lptB	BAB1_0156/lptB	32	7																										39
BAB1_0155/lptA	BAB1_0155/lptA		9	30																									39
BAB1_0707/lptD	BAB1_0707/lptD							1	4	21	8	5																	39
BAB1_0708/lptG	BAB1_0708/lptG			9	30																								39
BAB1_0709/lptF	BAB1_0709/lptF		9	30																									39
BAB1_1814/lptE	BAB1_1814/lptE		9		30																								39
LPS: core	LPS: core
BAB1_0326/Putative glysosyltransferase	BAB1_0326/Putative glysosyltransferase			4	5													30											39
BAB1_0417/Putative glysosyltransferase	BAB1_0417/Putative glysosyltransferase		4	35																									39
BAB1_0716/Putative glysosyltransferase	BAB1_0716/Putative glysosyltransferase			37													2												39
BAB1_0783/Putative glysosyltransferase	BAB1_0783/Putative glysosyltransferase		39																										39
BAB1_0804/Putative glysosyltransferase	BAB1_0804/Putative glysosyltransferase		39																										39
BAB1_0891/Putative glysosyltransferase	BAB1_0891/Putative glysosyltransferase			39																									39
BAB1_0953/Putative glysosyltransferase	BAB1_0953/Putative glysosyltransferase		4	33	2																								39
BAB1_1620/Putative glysosyltransferase	BAB1_1620/Putative glysosyltransferase		9	30																									39
BAB1_1689/Putative glysosyltransferase	BAB1_1689/Putative glysosyltransferase		39																										39
BAB1_2103/Putative glysosyltransferase	BAB1_2103/Putative glysosyltransferase		39																										39
BAB2_0105/Putative glysosyltransferase	BAB2_0105/Putative glysosyltransferase		38	1																									39
BAB2_0133/Putative glysosyltransferase	BAB2_0133/Putative glysosyltransferase		9		30																								39
BAB2_0693/Putative glysosyltransferase	BAB2_0693/Putative glysosyltransferase		1			4	22												8										35
BAB1_0351/Core glysosyltransferase (wadB)	BAB1_0351/Core glysosyltransferase (wadB)		39																										39
BAB1_0534/wbkD	BAB1_0534/wbkD			9	30																								39
BAB1_0639/Core glysosyltransferase (wadA)	BAB1_0639/Core glysosyltransferase (wadA)		9		30																								39
BAB1_1522/Core glysosyltransferase (wadC)	BAB1_1522/Core glysosyltransferase (wadC)	39																											39
LPS: lipidA Raetz Pathway	LPS: lipidA Raetz Pathway
BAB2_0209/Classical lipidA:kdtA WaaA	BAB2_0209/Classical lipidA:kdtA WaaA			38	1																								39
BAB1_0452/Putative LpxJ (lipid A synthesis)	BAB1_0452/Putative LpxJ (lipid A synthesis)		39																										39
BAB1_0484/Putative AcpXL (lipid A synthesis)	BAB1_0484/Putative AcpXL (lipid A synthesis)	39																											39
BAB1_0761/Putative LpxE (lpidA and/or lipid modification)	BAB1_0761/Putative LpxE (lpidA and/or lipid modification)		39																										39
BAB1_0870/Putative LpxXL (lipid A synthesis)	BAB1_0870/Putative LpxXL (lipid A synthesis)		5	34																									39
BAB1_0874/Putative LpxXL (lipid A synthesis)	BAB1_0874/Putative LpxXL (lipid A synthesis)		39																										39
BAB1_1171/Classical lipidA:lpxB	BAB1_1171/Classical lipidA:lpxB		32	7																									39
BAB1_1173/Classical lipidA:lpxA	BAB1_1173/Classical lipidA:lpxA	39																											39
BAB1_1175/Classical lipidA:lpxD	BAB1_1175/Classical lipidA:lpxD	39																											39
BAB1_1443/Classical lipidA:lpxC	BAB1_1443/Classical lipidA:lpxC	39																											39
BAB1_1616/Putative GnnB (lipid A synthesis)	BAB1_1616/Putative GnnB (lipid A synthesis)	9	30																										39
BAB1_1617/Putative GnnA (lipid A synthesis)	BAB1_1617/Putative GnnA (lipid A synthesis)			9	30																								39
BAB2_0130/Putative LpxE (lpidA and/or lipid modification)	BAB2_0130/Putative LpxE (lpidA and/or lipid modification)		39																										39
BAB2_0210/Classical lipidA:lpxK	BAB2_0210/Classical lipidA:lpxK	39																											39
BAB2_1136/Putative LptA (lipid A modification)	BAB2_1136/Putative LptA (lipid A modification)	39																											39
Membrane lipids	Membrane lipids
BAB1_0476/Cfa (lipid A and/or other lipid modification)	BAB1_0476/Cfa (lipid A and/or other lipid modification)	30	5	4																									39
BAB1_0526/Polysaccharide deacetilase	BAB1_0526/Polysaccharide deacetilase					9																	8	22					39
Phospholipids and aminolipids	Phospholipids and aminolipids
BAB1_1179/cdsA (CDP-diacylglicerol)	BAB1_1179/cdsA (CDP-diacylglicerol)						29	10																					39
BAB1_1994/plsC (CDP-diacylglicerol)	BAB1_1994/plsC (CDP-diacylglicerol)		35	4																									39
BAB1_0797/plsY	BAB1_0797/plsY		4	35																									39
BAB2_0639/plsX	BAB2_0639/plsX				9	30																							39
BAB2_1021/ Cls cardiolipine synthase	BAB2_1021/ Cls cardiolipine synthase				30	9																							39
BAB1_0469 /psd (phosphatidylethalonamine)	BAB1_0469 /psd (phosphatidylethalonamine)			9		29	1																						39
BAB1_0470/psd (phosphatidylethalonamine)	BAB1_0470/psd (phosphatidylethalonamine)	39																											39
BAB1_0719/pgsA ( phosphatidylglicerol-P)	BAB1_0719/pgsA ( phosphatidylglicerol-P)		38	1																									39
BAB1_2131/pmtA (PC synthesis)	BAB1_2131/pmtA (PC synthesis)					39																							39
BAB2_0668/pcs (PC synthesis)	BAB2_0668/pcs (PC synthesis)	37	2																										39
BAB1_1346/Putative LpiA2 (lipid modification)	BAB1_1346/Putative LpiA2 (lipid modification)		9		30																								39
BAB2_0655/Putative LpiA1 (lipid modification)	BAB2_0655/Putative LpiA1 (lipid modification)				37	2																							39
BAB1_0147/olsB	BAB1_0147/olsB			39																									39
BAB1_2153/OlsA	BAB1_2153/OlsA		4	35																									39
LPS: O-chain	LPS: O-chain
BAB1_0535/wbkF	BAB1_0535/wbkF_wbk GI		9	30																									39
BAB1_0540/wbkC_wbK GI	BAB1_0540/wbkC_wbK GI	39																											39
BAB1_0542/wzt_wbK GI	BAB1_0542/wzt_wbK GI		39																										39
BAB1_0543/wzm_wbK GI	BAB1_0543/wzm_wbK GI				39																								39
BAB1_0544/per_wbK GI	BAB1_0544/per_wbK GI					35	4																						39
BAB1_0545/gmd_wbk GI	BAB1_0545/gmd_wbk GI		34	5																									39
BAB1_0553/wbkA_wbK GI	BAB1_0553/wbkA_wbK GI		9	30																									39
BAB1_0563wbkE	BAB1_0563/wbkE_wbl GI			34	5																								39
BAB1_0999/wboA	BAB1_0999/wboA _GI-2				5	34																							39
BAB1_1000/wboB	BAB1_1000/wboB _GI-2					4	30	5																					39
LPS synthesis	LPS synthesis
BAB1_0055/pgm	BAB1_0055/pgm		10	23	5	1																							39
BAB1_0541/wbkB_wbK GI	BAB1_0541/wbkB_wbK GI		9	30																									39
	BAB1_0560/manB_O-Ag_wbk GI															22													not determined
BAB1_0562/wbkE_wbK GI	BAB1_0562/manA O-Ag_wbK GI		34	5																									39
BAB1_0561manC_O-Ag	BAB1_0561/manC_O-Ag_wbk GI				35	4																							39
BAB2_0855/manB	BAB2_0855/manB		9	30																									39
BAB2_0856/manC	BAB2_0856/manC		39																										39
					total	Percentage
				conserved	44	29.932
				mainly conserved	76	51.7007
				more variable	27	18.3673
					147
					BvrR/BvrS network	Percentage
				conserved	8	29.6296
				mainly conserved	11	40.7407
				more variable	8	29.6296
					27
					VirB_effector	Percentage
				conserved	5	33.3333
				mainly conserved	8	53.3333
				more variable	2	13.3333
					15
					Flagellar_gene	Percentage
				conserved	7	21.875
				mainly conserved	17	53.125	BAB2_0156/flgH is absent in 5 isolates
				more variable	8	25
					32
					Integrase/recombinase function	Percentage
				conserved	0	0
				mainly conserved	4	80	BRA0362/bciA_CP4-like integrase A_IncP GI is absent in 4 isolates
				more variable	1	20	BAB1_0250/Expressed integrase in GI-3 is absent in 6 isolates
					5
					LipidA/core	Percentage
				conserved	0	0
				mainly conserved	2	100
				more variable	0	0
					2
					LPS transport: lpt system	Percentage
				conserved	1	14
				mainly conserved	5	72
				more variable	1	14
					7
					LPS: core	Percentage
				conserved	8	50
				mainly conserved	6	37
				more variable	2	13
					16
					LPS: lipidA Raetz Pathway	Percentage
				conserved	10	66
				mainly conserved	5	33
				more variable	0	0
					15
					Membrane lipids	Percentage
				conserved	0	0
				mainly conserved	1	50
				more variable	1	50
					2		BAB2_0693/Putative glysosyltransferase is absent in 4 isolates
					Phospholipids and aminolipids	Percentage
				conserved	3	21
				mainly conserved	9	64
				more variable	2	15
					14
					LPS: O-chain	Percentage
				conserved	3	30
				mainly conserved	7	70
				more variable	0	0
					10
					LPS synthesis	Percentage
				conserved	1	17
				mainly conserved	4	66
				more variable	1	17
					6
