# Supplementary material for: Brucella Genetic Variability in Wildlife Marine Mammals Populations Relates to Host Preference and Ocean Distribution
Source: Genome Biol Evol. 2017 Jul 20;9(7):1901–12. doi: 10.1093/gbe/evx137 (PMC5554395; doi:10.1093/gbe/evx137)
Supplement: Supplementary Data set S4 [file evx137_SuppDataS4.xlsx]

## Sheet: genomes traits
Genomes characteristics
	B ceti P1 (bmarCR17, striped dolphin)*		B ceti MR (bmarMR26, striped dolphin)*		B ceti A1 (M644/93/1, common dolphin)*		B ceti A2/B (M187/00/1, white sided dolphin)*		B pinnipedialis C2 (M2466/93/4, common seal)*		B. suis 1330		B. abortus 2308		B ovis ATCC 25840
Feature	Chr I	Chr II	Chr I	Chr II	Chr I	Chr II	Chr I	Chr II	Chr I	Chr II	Chr I	Chr II	Chr I	Chr II	Chr I	Chr II
Size (bp)	2117317	1179336	2142891	1153015	2107549	1186420	2095142	1199006	2121229	1236435	2107792	1207381	2111370	1164220	2121359	1156950
G-C content (%)	57.14	57.26	57.15	57.2	57.31	57.15	57.19	57.3	56.96	57.03	57.3	57.3	57.2	57.3	57.2	57.2
No. of protein-coding genes per chromosome	1944	1026	1930	1012	1945	1023	1935	1053	2111	1171	2123	1149	2003	1045	1928	962
No. of protein-coding genes per genome	2970		2942		2968		2988		3282		3266		3048		2889
No. of tRNAs per chromosome	38	13	36	13	38	13	38	12	29	11	41	14	39	14	39	14
No. tRNAs per genome	51		49		51		50		40		55		53		53
No. of pseudogenes per chromosome	137	116	136	107	127	108	107	90	88	83	59	51	113	75	141	128
No. of pseudogenes per genome	253		243		235		197		171		110		188		269
IS711 copies per genome	47		47		48		53		46		8		6		33
Pseudogene CDS fraction (*100) per chromosome	7.04733	11.306	7.04663	10.5731	6.52956	10.5572	5.52972	8.54701	4.16864	7.08796	2.77909	4.43864	5.64154	7.17703	7.31328	13.3056
Pseudogene CDS fraction (*100) per genome	8.51852		8.25969		7.91779		6.59304		5.21024		3.36186		6.16798		9.30796
%total pseudogenes per chromosome	6.46531	10.0433	6.47003	9.4523	6.01896	9.44056	5.14423	7.79221	3.94973	6.56126	2.65407	4.20099	5.24362	6.61376	6.6888	11.5942
%total pseudogenes per genome	7.72755		7.51391		7.22188		6.08964		4.89551		3.20606		5.71602		8.37745
Pseudogene CDS +tRNA fraction per chromosome	6.95	10.75	6.95	10.75	6.95	10.75	6.95	10.75	6.95	10.75	6.95	10.75	6.95	10.75	6.95	10.75
Pseudogene CDS + tRNA fraction per genome	8.37471		8.12437		7.78403		6.48453		5.1475		3.31226		6.06256		9.14344
Pseudogene CDS fraction (*100) is calculated as follows: # pseudogenes/#CDS *100
* genome assemblies, numbers are approximates

## Sheet: all_pseudo
Pseudogenes presence in analysed genomes. The pseudogenes are ordered according to the branching point in the phylogenetic tree and function
Phidias link to specific gene anotation					Biocyc link	keeg lynk	Pathway or putative pathway, additional comments							B ceti P1 bmarCR17 (striped dolphin)		B ceti MR bmarMR26 (striped dolphin)		B ceti A1 M644/93/1 from common dolphin		B ceti A2/B M187/00/1 (white sided dolphin)		B pinnipedialis C2 cluster M2466/93/4 (common seal)		B suis 1330		B abortus 2308		B. ovis ATCC 25840
Locus Tag 16M	B. melitensis 16M	B. abortus 9-941	Description (2308)	Duplication?				Locus tag 2308	Locus tag 2308W	Locus tag 1330	Locus tag ovis	Function/classification	Localization																			Mutation color code					Terminology for symbols used
BMEII0852	SUCCINOGLYCAN BIOmetabolism TRANSPORT PROTEIN EXOP (BMEII0852)	exopolysaccharide biometabolism protein Bme12 (BruAb2_0785)	Lipopolysaccharide biosynthesis (BAB2_0805)					BAB2_0805	BAW_20767	BRA0416	BOV_A0359	Cell wall/membrane/envelope biogenesis and motility	Cytoplasmic Membrane																	*P1			Frame shift			*	unique pseudo in particular genotype
BMEII0741	D-AMINOPEPTIDASE (BMEII0741)	D-aminopeptidase, hypothetical (BruAb2_0693)	Peptidase family T4 (BAB2_0708)					BAB2_0708	BAW_20677	BRA0531	BOV_A0461	Amino acid transport and metabolism	Periplasmic																	*P1			Premtaure stop codon			%	pseudogene present in all B ceti
BMEII0599	CYSTINE TRANSPORT ATP-BINDING PROTEIN (BMEII0599)	amino acid ABC transporter, ATP-binding protein (BruAb2_0545)	ATP/GTP-binding site motif A (P-loop):ABC transporter:AAA ATPase (BAB2_0556)					BAB2_0556	BAW_20534	BRA0684	BOV_A0640	Amino acid transport and metabolism	Cytoplasmic Membrane																	*P1			Deletion			##	pseudogene present in all 8 isolates
BMEI1125	MALEYLPYRUVATE ISOMERASE (BMEI1125)	glutathione S-transferase family protein (BruAb1_0852)	Glutathione S-transferase, N-terminal:Glutathione S-transferase, C-terminal (BAB1_0859)					BAB1_0859	BAW_10825	BR0839	BOV_0831	Amino acid transport and metabolism	Cytoplasmic																	*P1			Insertion			#	pseudogene present in all marine isolates
BMEI1130	BICYCLOMYCIN RESISTANCE PROTEIN (BMEI1130)	drug resistance transporter, Bcr/CflA family (BruAb1_0846)	Tetracycline resistance protein TetB:Drug resistance transporter Bcr/CflA subfamily:General substrate transporter:Major facil... (BAB1_0854)					BAB1_0854	BAW_10820	BR0833	BOV_0826	Carbohydrate transport and metabolism	Cytoplasmic																	*P1			No start codon				In red: only five of the six branching points in the phylogenetic tree MRA1, P1MRA1, P1MRA1A2BC (#), A2BC, all marine isolates (#) and ovis and all isolates
BMEI0353	PROLINE/BETAINE TRANSPORTER (BMEI0353)	major facilitator family transporter (BruAb1_1665)	Thromboxane receptor:General substrate transporter:Major facilitator superfamily (MFS) (BAB1_1692)					BAB1_1692	BAW_11615	BR1680	BOV_1624	Carbohydrate transport and metabolism	Cytoplasmic Membrane																	*P1			No stop codon
BMEII0808	GENE II AND X PROTEINS (BMEII0808)	hypothetical protein BruAb2_0764 (BruAb2_0764)	gene II and X proteins (BAB2_0778)					BAB2_0778	BAW_20746	BRA0458	BOV_A0398	Transporter membrane associated	Cytoplasmic Membrane																	*P1			Truncation
BMEI1634	PHOSPHOGLYCOLATE PHOSPHATASE (BMEI1634)	hydrolase, haloacid dehalogenase-like family (BruAb1_0313)	Eukaryotic thiol (cysteine) protease:ATPase, E1-E2 type:Blood group Rhesus C/E and D polypeptide:Haloacid dehalogenase/epoxid... (BAB1_0318)					BAB1_0318	BAW_10303	BR0287	BOV_0302	Transporter membrane associated	Cytoplasmic																	*P1			GAP				Pseudogene count at branching points
BMEII0605	FERRIC ANGUIBACTIN TRANSPORT SYSTEM PERMEASE PROTEIN FATC (BMEII0605)	iron compound ABC transporter, permease protein (BruAb2_0551)	FecCD transport family (BAB2_0562)					BAB2_0562	BAW_20540	BRA0677	BOV_A0634	Transporter membrane associated	Cytoplasmic Membrane																	*P1			Duplication				MRA1	1
BMEI1983	SPORE-CORTEX-LYTIC ENZYME PREPEPTIDE PRECURSOR (BMEI1983)	lipoprotein, hypothetical (BruAb1_2120)	lipoprotein, putative (BAB1_2147)					BAB1_2147	BAW_12059	BR2145	BOV_2059	Replication, recombination and repair	Cytoplasmic Membrane																	*P1			Absence				P1MRA1	64
BMEII0389	hypothetical protein BMEII0389 (BMEII0389)	hypothetical protein BruAb2_0326 (BruAb2_0326)	hypothetical protein BAB2_0328 (BAB2_0328)					BAB2_0328	BAW_20318	BRA0907	BOV_A0850	Unknown	Cytoplasmic																	*P1			Wild type				P1MRA1A2BC (#)	35
BMEI0280	RNA polymerase sigma factor (BMEI0280)	RNA polymerase sigma factor (BR1763)	RNA polymerase sigma factor (BruAb1_1748)					BAB1_1775	BAW_11697	BS1330_I1757	rpoH2	Replication, recombination and repair	Cytoplasmic																	*MR							#suis	1
BMEI0200	transposase, putative			transposase, putative (BAB1_1863)				BAB1_1859	absent	BR1851	BOV_1785	Replication, recombination and repair	Cytoplasmic																	*MR		Gene category	General	Marine	P1MRA1		A2BC	0
BMEI0632	Hypothetical Membrane Spanning Protein (BMEI0632)	hypothetical protein BR1371 (BR1371)	hypothetical protein BruAb1_1368 (BruAb1_1368)					BAB1_1391	BAW_11325	BS1330_I1366	BOV_1327	Unknown	Cytoplasmic membrane																	*MR		Cell wall/membrane/envelope biogenesis and motility	37	2 (5.7%)	6 (9,3%)		ovis and all isolates (##)	2
BMEII0212	PENICILLIN ACYLASE (BMEII0212)	penicillin amidase family protein (BruAb2_1029)	Cytochrome c heme-binding site:Penicillin amidase (BAB2_1048)					BAB2_1048	BAW_21016	BRA1089	abscent	Intermediate metabolism	Periplasmic																	* A1		Pathogenesis	23					103
BMEI1914	Hypothetical Membrane Spanning Protein (BMEI1914)	hypothetical protein BruAb1_0028 (BruAb1_0028)	Conserved hypothetical protein 698 (BAB1_0026)					BAB1_0026	BAW_10026	BR0028	BOV_0029	Cell wall/membrane/envelope biogenesis and motility	Cytoplasmic Membrane																	*A2B		Intermediate metabolism	61				Order of appereance
BMEII1032	MYO-INOSITOL-1(OR 4)-MONOPHOSPHATASE (BMEII1032)	inositol monophosphatase family protein (BruAb2_0208)	Inositol monophosphatase (BAB2_0206)					BAB2_0206	BAW_20201	BRA0212	BOV_A0192	Cell wall/membrane/envelope biogenesis and motility	Cytoplasmic																	*A2B		Lipid transport and metabolism	32				unique marine
BMEII1112	FLAGELLAR MOTOR SWITCH PROTEIN FLIN (BMEII1112)	flagellar motor switch protein FliN, hypothetical (BruAb2_0121)	Flagellar motor switch FliN protein:Surface presentation of antigens (SPOA) protein (BAB2_0122)					BAB2_0122	BAW_20120	BRA0123	BOV_A0114	Cell wall/membrane/envelope biogenesis and motility	Cytoplasmic																	*A2B		nucleic acid metabolism	37				only in ceti
BMEII0574	MYO-INOSITOL 2-DEHYDROGENASE (BMEII0574)	idhA: IdhA, myo-inositol 2-dehydrogenase (BruAb2_0519)	Oxidoreductase, N-terminal:Oxidoreductase, C-terminal:TrkA potassium uptake protein (BAB2_0528)					BAB2_0528	BAW_20508	idhA	idhA	Intermediate metabolism	Cytoplasmic																	*A2B		Amino acid transport and metabolism	97	5 (14%)	11 (16%)		only in marine
BMEII0375	TRANSCRIPTIONAL REGULATORY PROTEIN, ASNC FAMILY (BMEII0375)	alanine catabolic operon transcriptional regulator, hypothetical (BruAb2_0311)	Bacterial regulatory proteins, AsnC family (BAB2_0313)					BAB2_0313	BAW_20303	BRA0922	BOV_A0864	Nucleotides transport and metabolism	Cytoplasmic																	*A2B		Carbohydrate transport and metabolism	68	3 (8.5%)	10 (14%)		all ceti possible + 1 terrestrial
NA	NA	NA	traI protein, putative					absent	absent	BRA0373	absent	Nucleotides transport and metabolism	Unknown																	*P1		Regulator/ transcription	38	4 (11%)			all marine possible + 1 terrestrial
BMEII0923	SPERMIDINE/PUTRESCINE-BINDING PERIPLASMIC PROTEIN (BMEII0923)	hypothetical spermidine/putrescine ABC transporter, periplasmic spermidine/putrescine-binding protein (BruAb2_0855)	Bacterial extracellular solute-binding protein, family 1 (BAB2_0879)					BAB2_0879	BAW_20839	BRA0326	BOV_A0300	Amino acid transport and metabolism	Periplasmic																	*A2B		Transporter membrane associated	75	1 (2,8%)	6 (9,3%)		all ceti possible + 2 terrestrial
BMEI1768	UROPORPHYRIN-III C-METHYLTRANSFERASE / PRECORRIN-2 OXIDASE / FERROCHELATASE (BMEI1768)	cysG: CysG, siroheme synthase (BruAb1_0175)	cysG: Uroporphyrin-III C/tetrapyrrole (Corrin/Porphyrin) methyltransferase:Pyrokinin:Uroporphiryn-III C-methyltransferase:Uroporphy... (BAB1_0179)					BAB1_0179	BAW_10172	BS1330_I0179	BOV_0173	Amino acid transport and metabolism	Cytoplasmic																	*A2B		Replication, recombination and repair	35				all marine possible + 2 terrestrial
BMEI1643	N-carbamoyl-L-amino acid amidohydrolase (BMEI1643)	NA	Peptidase M20/M25/M40 (BAB1_0310)					BAB1_0310	BAW_10295	BR0279	BOV_0293)	Amino acid transport and metabolism	Cytoplasmic Membrane																	*A2B		Energy metabolism	35	8 (23%)			all ceti possible + 3 terrestrial
BMEI0774	rpsE: 30S ribosomal protein S5 (BMEI0774)	rpsE: 30S ribosomal protein S5 (BruAb1_1221)	rpsE: Ribosomal protein S5:Ribosomal protein S5, C-terminal domain:Ribosomal protein S5, bacterial and organelle form (BAB1_1238)					BAB1_1238	BAW_11180	rpsE	rpsE	Amino acid transport and metabolism	Cytoplasmic Membrane																	*A2B		Unknown	168				all marine possible + 3 terrestrial
BMEII0208	DIPEPTIDE TRANSPORT SYSTEM PERMEASE PROTEIN DPPC (BMEII0208)	hypothetical peptide ABC transporter, permease protein (BruAb2_1032)	Binding-protein-dependent transport systems inner membrane component (BAB2_1051)				Peptides/nickel transport system, related to BAB2_0451 to BAB2_0455, BAB2_0664, BAB2_812, BAB2_815, BAB2_0817, BAB2_0818, BAB2_970 to BAB2_974, BAB2_1037 to BAB2_1040, BAB2_1043, BAB2_1049 to BAB2_1059 (BAB2_1058 is pseudogene in B ceti A1 and B suis, BAB2_1050 is pseudogene in B abortus 2308, BAB2_1051 is pseudogene in B ceti A2B))	BAB2_1051	BAW_21013	BRA1093	abscent	Amino acid transport and metabolism	Cytoplasmic Membrane																	*A2B		Total	706				only abortus
BMEI1109	ALDOSE 1-EPIMERASE (BMEI1109)	galM: GalM, aldose 1-epimerase (BruAb1_0869)	galM: Aldose 1-epimerase (BAB1_0876)					BAB1_0876	BAW_10841	galM	galM	Carbohydrate transport and metabolism	Cytoplasmic																	*A2B							only suis
BMEII0901	TRANSCRIPTIONAL REGULATORY PROTEIN, LYSR FAMILY (BMEII0901)	transcriptional regulator, LysR family (BruAb2_0835)	Bacterial regulatory protein LysR, HTH motif:LysR substrate binding domain (BAB2_0857)					BAB2_0857	BAW_20818	BRA0346	BOV_A0314	Regulator/ transcription	Cytoplasmic																	*A2B		Localization					only ovis
BMEII0479	ABC TRANSPORTER SUBSTRATE-BINDING PROTEIN (BMEII0479)	ABC transporter, periplasmic substrate-binding protein (BruAb2_0422)	ABC transporter, periplasmic substrate-binding protein (BAB2_0427)					BAB2_0427	BAW_20410	BRA0810	BOV_A0760	Transporter membrane associated	Unknown																	*A2B		Cytoplasmic Membrane	236				abortusovis
BMEII0701	rbsC: RIBOSE TRANSPORT SYSTEM PERMEASE PROTEIN RBSC (BMEII0701)	ABC transporter, permease protein (BruAb2_0656)	Bacterial inner-membrane translocator (BAB2_0672)				putative simple sugar transporter, related to BAB2_0671 (pseudogene in P1MRA1 and BAB2_0007 (pseudogene in B ceti P1MR)	BAB2_0672	BAW_20644	rbsC	BOV_A0535	Transporter membrane associated	Cytoplasmic Membrane																	*A2B		Cytoplasmic	289				abortussuis
BMEII0192	GLUTAMATE-1-SEMIALDEHYDE 2,1-AMINOMUTASE (BMEII0192)	hypothetical glutamate-1-semialdehyde 2,1-aminomutase (BruAb2_1047)	Lipocalin-related protein and Bos/Can/Equ allergen:Aminotransferase class-III (BAB2_1066)					BAB2_1066	BAW_20995	BRA1108	abscent	Transporter membrane associated	Cytoplasmic																	*A2B		Extracellular	4				abortusovissuis
BMEI0804	Hypothetical Cytosolic Protein (BMEI0804)	hypothetical protein BruAb1_1189 (BruAb1_1189)	GTP cyclohydrolase I (BAB1_1206)					BAB1_1206	BAW_11148	BR1183	queF	Energy metabolism	Cytoplasmic																	*A2B		Flagellar	4				suisovis
BMEII0282	ALDEHYDE DEHYDROGENASE (BMEII0282)	aldehyde dehydrogenase family protein (BruAb2_0954)	Aldehyde dehydrogenase (BAB2_0976)				Glycolysis / Gluconeogenesis, Pentose and glucuronate interconversions Ascorbate and aldarate metabolism Fatty acid degradation Valine, leucine and isoleucine degradationLysine degradation, related to BAB2_0327 (pseudogene in marine isolates) BAB1_0211 (pseudogene in B ceti A2B), BAB2_0976 (pseudogene in B ceti A2B), BAB2_1130, BAB2_0566, BAB2_1035, BAB2_1114 (pseudogene in B ceti P1MRA1A2B, B pi…	BAB2_0976	BAW_20935	BRA1014	BOV_A0956	Energy metabolism	Cytoplasmic																	*A2B		Outer membrane	12
BMEI0051	hypothetical protein BMEI0051 (BMEI0051)	hypothetical protein BruAb1_1995 (BruAb1_1995)	hypothetical protein BAB1_2021 (BAB1_2021)					BAB1_2021	BAW_11937	BR2020	BOV_1944	Unknown	Unknown																	*A2B		Periplasmic	43
BMEII1115	hypothetical protein BMEII1115 (BMEII1115)	hypothetical protein BRA0120 (BRA0120)	hypothetical protein BruAb2_0118 (BruAb2_0118)					BAB2_0119	BAW_20117	BS1330_II0119	BOV_A0111	Unknown	Cytoplasmic																	*A2B		Unknown	118
BMEI0507	hypothetical protein BMEI0507 (BMEI0507)	hypothetical protein BruAb1_1498 (BruAb1_1498)	hypothetical protein BAB1_1524 (BAB1_1524)					BAB1_1524	BAW_11456	BR1505	BOV_1455	Unknown	Cytoplasmic																	*A2B
BMEI1132	ATPase of the PP superfamily (BMEI1132)	hypothetical protein BruAb1_0844 (BruAb1_0844)	hypothetical protein BAB1_0852 (BAB1_0852)					BAB1_0852	BAW_10818	BR0831	BOV_0824	Unknown	Cytoplasmic																	*A2B		Total	706
BMEI0727	D-ALANINE--D-ALANINE LIGASE A (BMEI0727)	ddlA: DdlA, D-alanine--D-alanine ligase A (BruAb1_1273)	D-alanine--D-alanine ligase/VANA/B/C:D-alanine--D-alanine ligase (BAB1_1291)					BAB1_1291	BAW_11230	ddlA	ddlA	Cell wall/membrane/envelope biogenesis and motility	Cytoplasmic																	*pinni
BMEII1004	NORF (BMEII1000)	norF: norF protein (BruAb2_0932)	norF: norF protein (BAB2_0956)				part of the nitric oxide reductase necessary for denitrification. Related to BMEII1001-BMEII0996	BAB2_0956	BAW_20917	norF	norF	Cell wall/membrane/envelope biogenesis and motility	Cytoplasmic Membrane																	* pinni
BMEII0374	ALANINE RACEMASE, CATABOLIC (BMEII0374)	alr: Alr, alanine racemase (BruAb2_0310)	alanine racemase (BAB2_0312)					BAB2_0312	BAW_20302	BS1330_II0915	BOV_A0865	Cell wall/membrane/envelope biogenesis and motility	Cytoplasmic																	* pinni
BMEII0893	CATALASE (BMEII0893)	katA: KatA, catalase (BruAb2_0827)	Catalase (BAB2_0848)					BAB2_0848	BAW_20809	katA	katA	Intermediate metabolism	Cytoplasmic Membrane																	* pinni
BMEI0102	Universal stress protein family (BMEI0102)	universal stress protein family (BruAb1_1942)	Universal stress protein (Usp):Usp domain (BAB1_1967)					BAB1_1967	BAW_11884	BR1966	BOV_1892	Intermediate metabolism	Cytoplasmic																	*pinni
BMEII0355	D-GALACTOSE 1-DEHYDROGENASE (BMEII0355)	D-galactose 1-dehydrogenase, hypothetical (BruAb2_0292)	Oxidoreductase, N-terminal:Oxidoreductase, C-terminal (BAB2_0293)					BAB2_0293	BAW_20284	BRA0941	BOV_A0883	Intermediate metabolism	Cytoplasmic																	*pinni
NA	NA	NA	BPI_II551 transposase					NA	NA	NA	NA	Nucleotides transport and metabolism	Unknown																	*pinni
NA	NA	NA	BPI_II552 transposase					NA	NA	NA	NA	Nucleotides transport and metabolism	Unknown																	*pinni
NA	NA	NA	BPI_II587 integrase					NA	NA	NA	NA	Nucleotides transport and metabolism	Unknown																	*pinni
BMEI1798	23S ribosomal RNA methyltransferase (BMEI1798)	RNA methyltransferase, TrmH family (BruAb1_0146)	tRNA/rRNA methyltransferase (SpoU) (BAB1_0149)					BAB1_0149	BAW_11093	BR0150	BOV_0145	Nucleotides transport and metabolism	Cytoplasmic Membrane																	*pinni
BMEI1796	METHYLTRANSFERASE (BMEI1796)	SAM dependent methyltransferase, hypothetical (BruAb1_0147)	SAM dependent methyltransferase, putative (BAB1_0150)					BAB1_0150	BAW_10144	BR0151	BOV_0146	Amino acid transport and metabolism	Cytoplasmic																	*pinni
BMEII0369	atrazine chlorohydrolase (BMEII0369)	atrazine chlorohydrolase (BruAb2_0305)	Amidohydrolase (BAB2_0307)					BAB2_0307	BAW_20297	BRA0928	BOV_A0870	Amino acid transport and metabolism	Cytoplasmic																	*pinni
BMEII0623	SN-GLYCEROL-3-PHOSPHATE TRANSPORT SYSTEM PERMEASE PROTEIN UGPE (BMEII0623)	ugpE: UgpE, glycerol-3-phosphate ABC transporter, permease protein (BruAb2_0569)	ugpE: Binding-protein-dependent transport systems inner membrane component:Aromatic amino acid permease (BAB2_0583)					BAB2_0583	BAW_20559	ugpE	ugpE	Carbohydrate transport and metabolism	Periplasmic																	* pinni
BMEI1392	RIBOSE TRANSPORT ATP-BINDING PROTEIN RBSA (BMEI1392)	rbsA-1: RbsA-1, ribose ABC transporter (BruAb1_0564)	ATP/GTP-binding site motif A (P-loop):ABC transporter:AAA ATPase (BAB1_0565)					BAB1_0565	BAW_10543	BS1330_II0987	BOV_0544	Carbohydrate transport and metabolism	Cytoplasmic																	* pinni
BMEI1754	binfunctional sulfate adenylyltransferase subunit 1/adenylylsulfate kinase protein (BMEI1754)	cysNC: binfunctional sulfate adenylyltransferase subunit 1/adenylylsulfate kinase protein (BruAb1_0189)	Shikimate kinase:Uridine kinase:Elongation factor, GTP-binding:ATP/GTP-binding site motif A (P-loop):Adenylylsulfate kinase:E... (BAB1_0194)					BAB1_0194	BAW_10186	BS1330_I0194	BOV_0186	Transporter membrane associated	Outer Membrane																	* pinni
BMEI1269	CHLORAMPHENICOL-SENSITIVE PROTEIN RARD (BMEI1269)	rarD: RarD, RarD protein (BruAb1_0699)	Protein of unknown function DUF6:RarD protein (BAB1_0702)					BAB1_0702	BAW_10676	rarD	rarD	Transporter membrane associated	Cytoplasmic																	* pinni
BMEII0698	SUGAR TRANSPORT ATP-BINDING PROTEIN (BMEII0698)	ABC transporter, ATP-binding protein (BruAb2_0654)	Rhodopsin-like GPCR superfamily:ATP/GTP-binding site motif A (P-loop):ABC transporter:AAA ATPase (BAB2_0670)					BAB2_0670	BAW_20642	BRA0570	BOV_A0533	Transporter membrane associated	Cytoplasmic																	* pinni
BMEII0794	MULTIDRUG RESISTANCE PROTEIN B (BMEII0794)	hypothetical transporter (BruAb2_0751)	Major facilitator superfamily (MFS) (BAB2_0765)					BAB2_0765	BAW_20733	BRA0471	BOV_A0410	Transporter membrane associated	Periplasmic																	* pinni
BMEI0560	TRANSPORTER (BMEI0560)	hypothetical transporter (BruAb1_1444)	Auxin Efflux Carrier (BAB1_1467)					BAB1_1467	BAW_11402	BS1330_I1443	BOV_1405	Transporter membrane associated	Cytoplasmic Membrane																	*pinni
BMEI0017	ALKANAL MONOOXYGENASE ALPHA CHAIN (BMEI0017)	bacterial luciferase family protein (BruAb1_2026)	Bacterial luciferase (BAB1_2052)					BAB1_2052	BAW_11967	BR2051	BOV_1973	Energy metabolism	Cytoplasmic Membrane																	* pinni
BMEII0394	glycerol trinitrate reductase (BMEII0394)	oxidoreductase, FMN-binding (BruAb2_0331)	NADH:flavin oxidoreductase/NADH oxidase (BAB2_0335)					BAB2_0335	BAW_20323	BRA0902	BOV_A0845	Energy metabolism	Cytoplasmic																	* pinni
BMEII1005	MALATE DEHYDROGENASE (BMEII1005)	malate/L-lactate dehydrogenase family protein (BruAb2_0939)	Malate/L-lactate dehydrogenase (BAB2_0960)					BAB2_0960	BAW_20921	BRA0240	BOV_A0219	Energy metabolism	Cytoplasmic																	* pinni
BMEII0557	RHODOCOXIN REDUCTASE (BMEII0557)	pyridine nucleotide-disulphide oxidoreductase family protein (BruAb2_0502)	Pyridine nucleotide-disulphide oxidoreductase, class-II:NAD binding site:Adrenodoxin reductase:Pyridine nucleotide-disulphide... (BAB2_0511)					BAB2_0511	BAW_20491	BRA0729	BOV_A0683	Energy metabolism	Cytoplasmic Membrane																	*pinni
BMEI1895	OUTER MEMBRANE PROTEIN (BMEI1895)	hypothetical protein BruAb1_0048 (BruAb1_0048)	Bacterial surface antigen (D15) (BAB1_0045)					BAB1_0045	BAW_10045	BS1330_I0048	BOV_0047	Unknown	Outer Membrane																	* pinni
NA	NA	NA	BPI_II541 RES domain protein					NA	NA	NA	NA	Unknown	Unknown																	*pinni
NA	NA	NA	BPI_II545 HP					NA	NA	NA	NA	Unknown	Unknown																	*pinni
NA	NA	NA	BP_II548 HP					NA	NA	NA	NA	Unknown	Cytoplasmic																	*pinni
NA	NA	NA	hypothetical protein					absent	absent	absent	BOV_A0508	Unknown	Unknown																	*pinni
BMEII0743	SURFEIT LOCUS PROTEIN 1 (BMEII0743)	SurF1 family protein (BruAb2_0696)	Surf1 protein (BAB2_0711)					BAB2_0711	BAW_20680	BRA0528	BOV_A0458	Unknown	Cytoplasmic Membrane																	* pinni
BMEII0554	GLUTAMINE SYNTHETASE (BMEII0554)	glutamine synthetase family protein (BruAb2_0499)	Glutamine synthetase, catalytic domain (BAB2_0507)					BAB2_0507	BAW_20487	BRA0732	BOV_A0686	Amino acid transport and metabolism	Cytoplasmic																	*A1
BMEI0239	USG PROTEIN (BMEI0239)	hypothetical usg protein (BruAb1_1790)	usg protein, putative (BAB1_1818)					BAB1_1818	BAW_11740	BR1810	BOV_1743	Unknown	Unknown																	*A1
BMEI1868	hypothetical protein BMEI1868 (BMEI1868)	hypothetical protein BruAb1_0076 (BruAb1_0076)	hypothetical protein BAB1_0073 (BAB1_0073)					BAB1_0073	BAW_10073	BR0076	BOV_0075	Unknown	Cytoplasmic																	*A1
BMEII1109	flagellar motor protein (BMEII1109)	motA: flagellar motor protein (BruAb2_0124)	Flagellar motor protein MotA (BAB2_0126)					BAB2_0126	BAW_20123	motA	motA	Cell wall/membrane/envelope biogenesis and motility	Cytoplasmic																	*A2B
BMEI0566	SOLUBLE LYTIC MUREIN TRANSGLYCOSYLASE (BMEI0566)	transglycosylase SLT domain protein (BruAb1_1438)	SLT domain (BAB1_1461)					BAB1_1461	BAW_11396	BR1443	BOV_1399	Cell wall/membrane/envelope biogenesis and motility	Cytoplasmic																	*A2B
BMEII0253	mepA: penicillin-insensitive murein endopeptidase (BMEII0253)	mepA: penicillin-insensitive murein endopeptidase (BruAb2_0987)	mepA: Peptidase family U6, penicillin-insensitive murein endopeptidase (BAB2_1008)					BAB2_1008	BAW_20966	mepA	mepA	Cell wall/membrane/envelope biogenesis and motility	Periplasmic																	*A2B
BMEI0474	CYTOCHROME B (BMEI0474)	petB: PetB, ubiquinol-cytochrome c reductase, cytochrome b (BruAb1_1531)	petB: Cytochrome b/b6, N-terminal:Cytochrome b/b6, C-terminal (BAB1_1558)				Ko, J., and G. A. Splitter. 2000. Residual virulence of Brucella abortus in the absence of the cytochrome bc1 complex in a murine model in vitro and in vivo. Microb. Pathog. 29:191–200.	BAB1_1558	BAW_11490	petB	petB	Intermediate metabolism	Cytoplasmic Membrane																	*A2B
BMEII0123	EXOENZYMES REGULATORY PROTEIN AEPA PRECURSOR (BMEII0123)	hypothetical protein BruAb2_1108 (BruAb2_1108)	ATP/GTP-binding site motif A (P-loop):Amidohydrolase (BAB2_1131)					BAB2_1131	BAW_21084	BRA1172	BOV_A1075	Intermediate metabolism	Cytoplasmic																	*A2B
BMEII0077	dhbC: isochorismate synthase (BMEII0077)	entC: isochorismate synthase (BruAb2_0016)	Isochorismate synthase:Anthranilate synthase component I and chorismate binding protein (BAB2_0015)				dhbC from dhb operon, iron adquisition system, siderophore biosynthesis, pseudogene in B canis ATCC 23365 (López-Goñi I & O´Callaghan D, 2012)	BAB2_0015	BAW_20015	entC	entC	Lipid transport and metabolism	Cytoplasmic Membrane																	*A2B
BMEII0391	SARCOSINE OXIDASE BETA SUBUNIT (BMEII0391)	oxidoreductase, hypothetical (BruAb2_0328)	sarcosine oxidase beta subunit (BAB2_0330)					BAB2_0330	BAW_20320	BRA0905	BOV_A0848	Amino acid transport and metabolism	Cytoplasmic																	*A2B
BMEII0837	GLYCOSYL TRANSFERASE (BMEII0837)	NA	NA					absent	absent	BRA0430	BOV_A0374	Carbohydrate transport and metabolism	Cytoplasmic membrane																	*A2B
BMEII0836	DTDP-4-DEHYDRORHAMNOSE 3,5-EPIMERASE (BMEII0836)	NA	NA					absent	absent	BRA0431	BOV_A0373	Carbohydrate transport and metabolism	Cytoplasmic																	*A2B
BMEI0150	TRANSCRIPTIONAL REGULATOR, ARSR FAMILY (BMEI0150)	transcriptional regulator, ArsR family (BruAb1_1889)	Bacterial regulatory protein LysR, HTH motif:Bacterial regulatory protein, ArsR family (BAB1_1913)					BAB1_1913	BAW_11832	BR1913	BOV_1841	Regulator/ transcription	Cytoplasmic																	*A2B
BMEI1606	vsrB: SENSORY TRANSDUCTION HISTIDINE KINASE (BMEI1606)	sensor histidine kinase/response regulator (BruAb1_0342)	Na+/solute symporter:Response regulator receiver:ATP-binding region, ATPase-like:Histidine kinase A, N-terminal:Bacterial sen... (BAB1_0346)					BAB1_0346	BAW_10331	BS1330_I0317	BOV_0332	Regulator/ transcription	Cytoplasmic Membrane																	*A2B
BMEI1106	PHNM PROTEIN (BMEI1106)	phnM: PhnM, PhnM protein (BruAb1_0872)	phnM: Amidohydrolase (BAB1_0879)					BAB1_0879	BAW_10844	phnM	phnM	Transporter membrane associated	Cytoplasmic																	*A2B
BMEII0970	MEMBRANE PROTEIN NOSY PRECURSOR (BMEII0970)	nosY: NosY, nitrous-oxide reductase, nosY component (BruAb2_0902)	nosY: nitrous-oxide reductase, nosY component (BAB2_0925)				Part of the nitrous oxide reductase neccesary for denitrification (nosRZDFYSLX), BMEII0975-0967 (Haine et al 2006)	BAB2_0925	BAW_20886	nosY	nosY	Transporter membrane associated	Cytoplasmic Membrane																	*A2B
BMEII0971	COPPER TRANSPORT ATP-BINDING PROTEIN NOSF (BMEII0971)	nosF: copper ABC transporter, ATP-binding protein (BruAb2_0903)	ATP/GTP-binding site motif A (P-loop):ABC transporter:AAA ATPase (BAB2_0926)				Part of the nitrous oxide reductase neccesary for denitrification (nosRZDFYSLX), BMEII0975-0967 (Haine et al 2006)	BAB2_0926	BAW_20887	BS1330_II0274	BOV_A0253	Transporter membrane associated	Cytoplasmic Membrane																	*A2B
BMEI1035	ATP-DEPENDENT RNA HELICASE DEAD (BMEI1035)	ATP-dependent RNA helicase, DEAD/DEAH box family (BruAb1_0947)	ATP-dependent helicase, DEAD-box:DEAD/DEAH box helicase:Helicase, C-terminal:ATP/GTP-binding site motif A (P-loop) (BAB1_0955)					BAB1_0955	BAW_10916	BR0938	BOV_0933	Replication, recombination and repair	Cytoplasmic																	*A2B
BMEI1740	ALDEHYDE DEHYDROGENASE (BMEI1740)	aldehyde dehydrogenase family protein (BruAb1_0205)	Aldehyde dehydrogenase (BAB1_0211)				Glycolysis / Gluconeogenesis, Pentose and glucuronate interconversions Ascorbate and aldarate metabolism Fatty acid degradation Valine, leucine and isoleucine degradationLysine degradation, related to BAB2_0327 (pseudogene in marine isolates) BAB1_0211 (pseudogene in B ceti A2B), BAB2_0976 (pseudogene in B ceti A2B), BAB2_1130, BAB2_0566, BAB2_1035, BAB2_1114 (pseudogene in B ceti P1MRA1A2B, B pi…	BAB1_0211	BAW_10200	BS1330_I0210	BOV_0193	Energy metabolism	Cytoplasmic																	*A2B
BMEII0969	outer-membrane lipoprotein nosL (BMEII0969)	hypothetical protein disulfide isomerase NosL (BruAb2_0901)	protein disulfide isomerase NosL, putative (BAB2_0924)				Part of the nitrous oxide reductase neccesary for denitrification (nosRZDFYSLX), BMEII0975-0967 (Haine et al 2006)	BAB2_0924	BAW_20885	BRA0279	BOV_A0255	Energy metabolism	Unknown																	*A2B
BMEII0786	NADH DEHYDROGENASE (BMEII0786)	pyridine nucleotide-disulphide oxidoreductase family protein (BruAb2_0744)	Flavin-containing monooxygenase FMO:Pyridine nucleotide-disulphide oxidoreductase, class I:FAD-dependent pyridine nucleotide-... (BAB2_0758)					BAB2_0758	BAW_20726	BRA0479	BOV_A0417	Energy metabolism	Cytoplasmic Membrane																	*A2B
BMEI1607	GLYCEROL METABOLISM ACTIVATOR (BMEI1607)	DNA-binding response regulator, LuxR family (BR0315)	DNA-binding response regulator, LuxR family (BruAb1_0341)					BAB1_0345	BAW_10330	BS1330_I0316	BOV_0331	Regulator/ transcription	Unknown																	P1MR
BMEII0086	GALACTOSIDE TRANSPORT SYSTEM PERMEASE PROTEIN MGLC (BMEII0086)	ABC transporter, permease protein, putative (BRA0008)	hypothetical ABC transporter, permease protein (BruAb2_0008)				putative simple sugar transporter, related to BAB2_0671 (pseudogene in P1MRA1 and BAB2_0672 (pseudogene in B ceti A2B)	BAB2_0007	BAW_20007	BS1330_II0008	BOV_A0005	Transporter membrane associated	Cytoplasmic membrane																	P1MR
BMEI1695	hypothetical protein BMEI1695 (BMEI1695)	NA	hypothetical protein BruAb1_0252 (BruAb1_0252)	NA				BAB1_0257	BAW_10244	BSUIS_A0253	BOV_0244	Unknown	Unknown																	P1MR
BMEI1304	OUTER MEMBRANE PORIN F PRECURSOR (BMEI1304)	hypothetical protein BR0640 (BR0640)	hypothetical protein BruAb1_0658 (BruAb1_0658)					BAB1_0661	BAW_10635	BS1330_I0636	BOV_0635	Unknown	Unknown																	P1MR
BMEI1361	Hypothetical Cytosolic Protein (BMEI1361)	hypothetical protein BR0572 (BR0572)	hypothetical protein BruAb1_0594 (BruAb1_0594)					BAB1_0597	BAW_10573	BR0572	BOV_0573	Unknown	Cytoplasmic																	P1MR
BMEII1059	PROTEIN YBIS PRECURSOR (BMEII1059)	hypothetical protein BRA0184 (BRA0184)	hypothetical protein BruAb2_0179 (BruAb2_0179)					BAB1_0138	BAW_11082	BRA0184	BOV_A0165	Unknown	Unknown																	P1MR
BMEI1539	hypothetical protein BMEI1539 (BMEI1539)	hypothetical protein BR0391 (BR0391)	hypothetical protein BruAb1_0415 (BruAb1_0415)					BAB1_0420	BAW_10403	BS1330_I0390_392	BOV_0402	Unknown	Unknown																	P1MR
BMEI0367	hypothetical protein BMEI0367 (BMEI0367)	hypothetical protein BruAb1_1649 (BruAb1_1649)	hypothetical protein BAB1_1676 (BAB1_1676)		http://biocyc.org/BABO359391/NEW-IMAGE?type=NIL&object=GKDV-1572&redirect=T	http://www.genome.jp/dbget-bin/www_bget?bmf:BAB1_1676		BAB1_1676	BAW_11601	BR1662	BOV_1610	Unknown	Cytoplasmic																	MRA1
BMEI0240	FUSARIC ACID RESISTANCE PROTEIN FUSB / FUSARIC ACID RESISTANCE PROTEIN FUSC (BMEI0240)	hypothetical protein BruAb1_1789 (BruAb1_1789)	fusaric acid resistance protein FusB / fusaric acid resistance protein FusC (BAB1_1817)					BAB1_1817	BAW_11739	BR1809	BOV_1742	Unknown	Cytoplasmic																	A1A2B
BMEI0921	UDP-GLUCOSE 4-EPIMERASE (BMEI0921)	galE-1: GalE-1, UDP-glucose 4-epimerase (BruAb1_1071)	galE-1: NAD binding site:NAD-dependent epimerase/dehydratase:UDP-glucose 4-epimerase (BAB1_1088)		http://www.biocyc.org/BABO359391/NEW-IMAGE?type=PATHWAY&object=PWY-7344	http://www.genome.jp/kegg-bin/show_pathway?scale=1.0&query=BAB1_1088&map=bmf00052&scale=&auto_image=&show_description=hide&multi_query=	galE-1, galactose biosynthesis, UDP sugar biosynthesis, related to BAB2_0694 and BAB1_0734. In B melitensis, a galE-1 mutant exhibited intermediate growth patterns in macrophages between those of smooth and rough Brucella strains. It showed very fine agglutination particles in the presence of acriflavin and was partially resistant to smooth-type specific Tb phage, suggesting that they have an alt…	BAB1_1088	BAW_11036	galE-1	galE-2	Cell wall/membrane/envelope biogenesis and motility	Cytoplasmic																	P1MRA1
BMEII0431	hypothetical protein BMEII0431 (BMEII0431)	hypothetical protein BruAb2_0370 (BruAb2_0370)	hypothetical protein BAB2_0374 (BAB2_0374)		http://www.biocyc.org/BABO359391/NEW-IMAGE?object=GKDV-2401	no hit	not known	BAB2_0374	BAW_20362	BRA0861	BOV_A0808	Cell wall/membrane/envelope biogenesis and motility	Cytoplasmic																	P1MRA1
BMEI0717	22 KDA OUTER MEMBRANE PROTEIN PRECURSOR (BMEI0717)	hypothetical membrane protein (BruAb1_1285)	hypothetical protein BAB1_1302 (BAB1_1302)		http://www.biocyc.org/BABO359391/NEW-IMAGE?type=GENE&object=GKDV-1217&redirect=T	no hit	Omp 22 Kda	BAB1_1302	BAW_11241	BR1284	BOV_1247	Cell wall/membrane/envelope biogenesis and motility	Cytoplasmic																	P1MRA1
BMEII0376	HEAT RESISTANT AGGLUTININ 1 PRECURSOR (BMEII0376)	outer surface protein (BruAb2_0312)	heat resistant agglutinin 1 precursor (BAB2_0314)		http://www.biocyc.org/BABO359391/NEW-IMAGE?type=NIL&object=GKDV-2344&redirect=T	no hit	outer membrane	BAB2_0314	BAW_20304	BRA0921	BOV_A0863	Cell wall/membrane/envelope biogenesis and motility	Cytoplasmic																	P1MRA1
BMEII0106	XYLOSE REPRESSOR (BMEII0106)	ROK family protein (BruAb2_1125)	ROK family (BAB2_1149)		http://www.biocyc.org/BABO359391/NEW-IMAGE?type=NIL&object=GKDV-3110&redirect=T	no hit	not known	BAB2_1149	BAW_21101	BRA1189	BOV_A1092	Cell wall/membrane/envelope biogenesis and motility	Cytoplasmic																	P1MRA1
BMEI1351	PENICILLIN-BINDING PROTEIN 1A (BMEI1351)	penicillin-binding protein (BruAb1_0604)	Glycosyl transferase, family 51:Penicillin-binding protein, transpeptidase domain (BAB1_0607)		http://www.biocyc.org/BABO359391/NEW-IMAGE?type=NIL&object=GKDV-563&redirect=T	http://www.genome.jp/kegg-bin/show_pathway?scale=1.0&query=BAB1_0607&map=bmf00550&scale=&image=%2Fshare%2Fwww%2F%2Fmark_pathway144614439320550%2Fbmf00550.png&auto_image=&show_description=hide&multi_query=	peptidoglycan biosynthesis	BAB1_0607	BAW_10583	BR0583	BOV_0583	Cell wall/membrane/envelope biogenesis and motility	Outer Membrane																	P1MRA1
BMEII0156	CHEMOTAXIS MOTD PROTEIN (BMEII0156)	MotD-related protein (BruAb2_1079)	Flagellar hook-length control protein (BAB2_1101)		http://www.biocyc.org/BABO359391/NEW-IMAGE?type=NIL&object=GKDV-3067&redirect=T	no hit	Flagella component	BAB2_1101	BAW_21055	BRA1142	BOV_A1047	Pathogenesis	Cytoplasmic Membrane																	P1MRA1
BMEII0151	fliF: FLAGELLAR M-RING PROTEIN FLIF (BMEII0151)	fliF: FliF, flagellar M-ring protein (BruAb2_1083)	fliF: Flagellar FliF M-ring protein:Type III secretion system outer membrane K protein:Secretory protein YscJ/FliF (BAB2_1105)		http://www.biocyc.org/BABO359391/NEW-IMAGE?type=GENE&object=GKDV-3071&redirect=T	http://www.genome.jp/kegg-bin/show_pathway?scale=1.0&query=BAB2_1105&map=bmf02040&scale=&auto_image=&show_description=hide&multi_query=	Flagella component	BAB2_1105	BAW_21059	fliF	fliF	Pathogenesis	Cytoplasmic Membrane																	P1MRA1
BMEII0150	fliC: FLAGELLIN (BMEII0150)	flagellin family protein (BruAb2_1084)	Flagellin, C-terminal:Flagellin, N-terminal (BAB2_1106)		http://www.biocyc.org/BABO359391/NEW-IMAGE?type=NIL&object=GKDV-3072&redirect=T	http://www.genome.jp/kegg-bin/show_pathway?scale=1.0&query=BAB2_1106&map=bmf02040&scale=1.0&auto_image=&show_description=hide&multi_query=	Flagella component	BAB2_1106	BAW_21060	BRA1147	BOV_A1052	Pathogenesis	Extracellular																	P1MRA1
BMEI0948	hypothetical protein BMEI0948 (BMEI0948)	hypothetical protein BruAb1_1043 (BruAb1_1043)	Proline-rich region:Proline-rich extensin (BAB1_1058)			http://www.genome.jp/dbget-bin/www_bget?bmf:BAB1_1058	VirB type IV secreted effector protein VceC, 30 of the analysed genomes (B ceti P1MRA1) contain 1 SNP and 1 internal deletion as compared to B abortus 2308, different from the one reported by De Jong M et al 2008 Cel Microbiol, at the C terminal region of the protein	BAB1_1058	BAW_11009	BR1038	BOV_1003	Pathogenesis	Cytoplasmic Membrane																	P1MRA1
BMEII0308	cobW: LOW AFFINITY ZINC TRANSPORT MEMBRANE PROTEIN (BMEII0308)	cobalamin metabolism protein/P47K family protein (BruAb2_0247)	ATP/GTP-binding site motif A (P-loop):Cobalamin metabolism protein/P47K (BAB2_0246)		http://biocyc.org/BABO359391/NEW-IMAGE?type=NIL&object=GKDV-2282&redirect=T	http://www.genome.jp/dbget-bin/www_bget?bmf:BAB2_0246	B suis mutant attenuated at 48 h macrophage infection (Köhler S et al 2002) with several Pfam domains cobW CobW_C DUF258 Arch_ATPase AAA_16 ArgK AAA_19 AAA_18 AAA_22 AAA_29 AAA_10 AAA_33 TsaE ABC_tran T2SSE ATXN-1_C MMR_HSR1 NACHT SRPRB AAA_23 NTPase_1 MobB AAA_14 AAA_17	BAB2_0246	BAW_20239	cobW	BOV_A0929	Pathogenesis	Cytoplasmic																	P1MRA1
BMEII0589	ribH: riboflavin synthase subunit beta (BMEII0589)	ribH: riboflavin synthase subunit beta (BruAb2_0535)	ribH-2: 6,7-dimethyl-8-ribityllumazine synthase (BAB2_0545)		http://www.biocyc.org/BABO359391/NEW-IMAGE?type=NIL&object=GKDV-2554&redirect=T	http://www.genome.jp/kegg-bin/show_pathway?bmf00740+BAB2_0545	RibH2, lumazine synthase, part of the riboflavin synthesis pathway. EC 2.5.1.9. Essential for B abortus 2308 intracellular survival in cells and mice (Bonomi HR et al 2010 PLosONe).Related to BAB1_0790 (ribH1, not essential for B abortus 2308 intracelullar survival). Protein decreases as B abortus 2308 cycles in Raw macrophages (Lamontagne J et al 2009 J Proteom Res) and increases in B suis infec…	BAB2_0545	BAW_20524	ribH	ribH-2	Intermediate metabolism	Cytoplasmic Membrane																	P1MRA1
BMEII1126	OXIDOREDUCTASE (BMEII1126)	oxidoreductase, Gfo/Idh/MocA family (BruAb2_0107)	Oxidoreductase, N-terminal (BAB2_0107)		http://www.biocyc.org/BABO359391/NEW-IMAGE?type=NIL&object=GKDV-2166&redirect=T	no hit		BAB2_0107	BAW_20106	BRA0109	BOV_A0100	Intermediate metabolism	Cytoplasmic																	P1MRA1
BMEII0415	LACTOYLGLUTATHIONE LYASE (BMEII0415)	glyoxalase family protein (BruAb2_0353)	glyoxalase family protein (BAB2_0357)		http://www.biocyc.org/BABO359391/NEW-IMAGE?type=NIL&object=GKDV-2384&redirect=T	http://www.genome.jp/dbget-bin/www_bget?bmf:BAB2_0357	Ec4.2.1.130 related to BAB1_1899, BAB2_0028, BAB2_0662, BAB2_0756, BAB1_0524, BAB1_0867	BAB2_0357	BAW_20345	BRA0879	BOV_A0824	Intermediate metabolism	Cytoplasmic																	P1MRA1
BMEI0466	ACETYLTRANSFERASE (BMEI0466)	acetyltransferase, GNAT family (BruAb1_1540)	GCN5-related N-acetyltransferase (BAB1_1567)		http://www.biocyc.org/BABO359391/NEW-IMAGE?type=GENE&object=GKDV-1468&redirect=T	http://www.genome.jp/dbget-bin/www_bget?bmf:BAB1_1567		BAB1_1567	BAW_11499	BR1551	BOV_1499	Lipid transport and metabolism	Periplasmic																	P1MRA1
BMEI1789	DNA-directed RNA polymerase subunit N (BMEI1789)	rpoN: DNA-directed RNA polymerase subunit N (BruAb1_0154)	rpoN: Sigma-54 factor family:Sigma-54 factor, core binding domain:Sigma-54, DNA-binding domain (BAB1_0157)		http://www.biocyc.org/BABO359391/NEW-IMAGE?type=NIL&object=GKDV-147&redirect=T	http://www.genome.jp/kegg-bin/show_pathway?scale=1.0&query=BAB1_0157&map=bmf02020&scale=&image=%2Fshare%2Fwww%2F%2Fmark_pathway144615172712292%2Fbmf02020.png&auto_image=&show_description=hide&multi_query=	Regulation of gene expression, particularly nitrogen metabolism and coordination with carbon metabolism, related to BAB1_1231, BAB1_1263, BAB1_1264 and BAB1_0671. Not need it for B. melitensis 16M to cause damage in cells or mice (Delory M et al 2006 J Bacteriol)	BAB1_0157	BAW_10151	BS1330_I0158	BOV_0153	Regulator/ transcription	Cytoplasmic																	P1MRA1
BMEII1015	TWO-COMPONENT SYSTEM SENSOR (BMEII1015)	sensor histidine kinase (BruAb2_0223)	ATP-binding region, ATPase-like:Histidine kinase, HAMP region:Histidine kinase A, N-terminal:Bacterial sensor protein, C-term... (BAB2_0221)		http://www.biocyc.org/BABO359391/NEW-IMAGE?type=NIL&object=GKDV-2262&redirect=T	http://www.genome.jp/dbget-bin/www_bget?bmf:BAB2_0221	Two component regulatory system	BAB2_0221	BAW_20216	BRA0228	BOV_A0209	Regulator/ transcription	Cytoplasmic																	P1MRA1
BMEII0985	RIBITOL OPERON REPRESSOR (BMEII0985)	sugar-binding transcriptional regulator, LacI family (BruAb2_0916)	Bacterial regulatory protein LacI, HTH motif:Periplasmic binding protein/LacI transcriptional regulator (BAB2_0940)		http://biocyc.org/BABO359391/NEW-IMAGE?type=NIL&object=GKDV-2912&redirect=T	http://www.genome.jp/dbget-bin/www_bget?bmf:BAB2_0940	LacI type transcriptional regulator, fructose transcriptional repressor	BAB2_0940	BAW_20901	BRA0263	BOV_A0239	Regulator/ transcription	Cytoplasmic																	P1MRA1
BMEI1598	TRANSCRIPTIONAL REGULATORY PROTEIN, LYSR FAMILY (BMEI1598)	transcriptional regulator, LysR family (BR0324)	transcriptional regulator, LysR family (BruAb1_0350)		http://biocyc.org/BABO359391/NEW-IMAGE?type=NIL&object=GKDV-328&redirect=T	http://www.genome.jp/dbget-bin/www_bget?bmf:BAB1_0354		BAB1_0354	BAW_10339	BS1330_II0351	BOV_0340	Regulator/ transcription	Cytoplasmic membrane																	P1MRA1
BMEI1247	RIBONUCLEASE PRECURSOR (BMEI1247)	ribonuclease T2 family protein (BruAb1_0722)	Ribonuclease T2 (BAB1_0724)		http://www.biocyc.org/BABO359391/NEW-IMAGE?type=GENE&object=GKDV-677&redirect=T	http://www.genome.jp/dbget-bin/www_bget?bmf:BAB1_0724	Regulation of gene expression, related to BAB2_0635	BAB1_0724	BAW_10698	BR0703	BOV_0694	Nucleotides transport and metabolism	Periplasmic																	P1MRA1
BMEI1318	AMP nucleosidase (BMEI1318)	amn: AMP nucleosidase (BruAb1_0642)	amn: Purine and other phosphorylase, family 1 (BAB1_0647)		http://www.biocyc.org/BABO359391/NEW-IMAGE?type=NIL&object=GKDV-599&redirect=T	http://www.genome.jp/kegg-bin/show_pathway?bmf00230+BAB1_0647	Adenosine metabolism	BAB1_0647	BAW_10621	BS1330_I0619	BOV_0622	Nucleotides transport and metabolism	Cytoplasmic Membrane																	P1MRA1
BMEII0387	formyltetrahydrofolate deformylase (BMEII0387)	purU: formyltetrahydrofolate deformylase (BruAb2_0324)	purU: Formyl transferase, N-terminal:Amino acid-binding ACT:Formyltetrahydrofolate deformylase (BAB2_0326)		http://www.biocyc.org/BABO359391/NEW-IMAGE?type=NIL&object=GKDV-2355&redirect=T	http://www.genome.jp/dbget-bin/www_bget?bmf:BAB2_0326	purine biosynthesis, Glyoxylate and dicarboxylate metabolism, vitamin biosynthesis One carbon pool by folate	BAB2_0326	BAW_20316	purU	purU	Nucleotides transport and metabolism	Cytoplasmic Membrane																	P1MRA1
BMEI0093	EXSD PROTEIN (BMEI0093)	hypothetical radical activating enzyme (BruAb1_1950)	Proline-rich extensin:Radical SAM (BAB1_1975)		http://biocyc.org/BABO359391/NEW-IMAGE?type=NIL&object=GKDV-1861&redirect=T	http://www.genome.jp/kegg-bin/show_pathway?bmf00790+BAB1_1975	folate biosynthesis, purine biosynthesis. Regulated by MucR. Sinorhizobium meliloti SMb20938 ortholog is related to succinoglycan biosynthesis (Caswell CC et al 2013 Infec & Immun )	BAB1_1975	BAW_11892	BR1974	queE	Nucleotides transport and metabolism	Cytoplasmic																	P1MRA1
BMEII0236	Bacterial Peptide Chain Release Factor 3 (RF-3) (BMEII0236)	prfC: PrfC, peptide chain release factor 3 (BruAb2_1003)	prfC: Elongation factor, GTP-binding:ATP/GTP-binding site motif A (P-loop):Ras GTPase superfamily:Elongation factor Tu, domain 2:Pe... (BAB2_1023)		http://www.biocyc.org/BABO359391/NEW-IMAGE?type=NIL&object=GKDV-2988&redirect=T	http://www.genome.jp/dbget-bin/www_bget?bmf:BAB2_1023		BAB2_1023	BAW_20981	prfC	prfC	Nucleotides transport and metabolism	Cytoplasmic																	P1MRA1
BMEII0401	THIOREDOXIN (BMEII0401)	trx-2: Trx-2, thioredoxin (BruAb2_0339)	trx-2: Thioredoxin:Thioredoxin type domain:Thioredoxin domain 2 (BAB2_0343)		http://www.biocyc.org/BABO359391/NEW-IMAGE?type=NIL&object=GKDV-2370&redirect=T	http://www.genome.jp/dbget-bin/www_bget?bmf:BAB2_0343	chaperone and folding catalysis	BAB2_0343	BAW_20331	trx-2	trx-2	Amino acid transport and metabolism	Cytoplasmic																	P1MRA1
BMEII0347	membrane protein related to metalloendopeptidase (BMEII0347)	hypothetical protein BruAb2_0284 (BruAb2_0284)	Aminotransferase class-III (BAB2_0285)		http://biocyc.org/BABO359391/NEW-IMAGE?type=NIL&object=GKDV-2317&redirect=T	http://www.genome.jp/dbget-bin/www_bget?bmf:BAB2_0285		BAB2_0285	BAW_20276	BRA0949	BOV_A0891	Amino acid transport and metabolism	Cytoplasmic																	P1MRA1
BMEII0859	OLIGOPEPTIDE-BINDING PROTEIN APPA PRECURSOR (BMEII0859)	peptide ABC transporter, periplasmic peptide-binding protein (BruAb2_0792)	Bacterial extracellular solute-binding protein, family 5 (BAB2_0812)		http://biocyc.org/BABO359391/NEW-IMAGE?type=NIL&object=GKDV-2795&redirect=T	http://www.genome.jp/dbget-bin/www_bget?md:bmf_M00239	Peptides/nickel transport system, related to BAB2_0451 to BAB2_0455, BAB2_0664, BAB2_812, BAB2_815, BAB2_0817, BAB2_0818, BAB2_970 to BAB2_974, BAB2_1037 to BAB2_1040, BAB2_1043, BAB2_1049 to BAB2_1059 (BAB2_1059 is a pseudogene in B ceti P1, MR and A1, BAB2_1058 is pseudogene in B ceti A1 and B suis, BAB2_1050 is pseudogene in B abortus 2308, BAB2_1051 is pseudogene in B ceti A2B)	BAB2_0812	BAW_20774	BRA0409	BOV_A0352	Amino acid transport and metabolism	Cytoplasmic Membrane																	P1MRA1
BMEII0199	OLIGOPEPTIDE TRANSPORT ATP-BINDING PROTEIN OPPF (BMEII0199)	oligopeptide ABC transporter, ATP-binding protein (BruAb2_1040)	ATP/GTP-binding site motif A (P-loop):ABC transporter:AAA ATPase (BAB2_1059)		http://biocyc.org/BABO359391/NEW-IMAGE?type=NIL&object=GKDV-3024&redirect=T	http://www.genome.jp/dbget-bin/www_bget?md:bmf_M00239	Peptides/nickel transport system, related to BAB2_0451 to BAB2_0455, BAB2_0664, BAB2_812, BAB2_815, BAB2_0817, BAB2_0818, BAB2_970 to BAB2_974, BAB2_1037 to BAB2_1040, BAB2_1043, BAB2_1049 to BAB2_1059 (BAB2_1058 is pseudogene in B ceti A1 and B suis, BAB2_1050 is pseudogene in B abortus 2308, BAB2_1051 is pseudogene in B ceti A2B) Protein decreases as B abortus 2308 cycles in Raw macrophages but…	BAB2_1059	BAW_21005	BRA1101	abscent	Amino acid transport and metabolism	Cytoplasmic Membrane																	P1MRA1
BMEI1993	hypothetical protein BMEI1993 (BMEI1993)	hypothetical protein BruAb1_2108 (BruAb1_2108)	Band 4.1 domain (BAB1_2137)		http://biocyc.org/BABO359391/NEW-IMAGE?type=NIL&object=GKDV-2013&redirect=T	http://www.genome.jp/dbget-bin/www_bget?bmf:BAB1_2137	Pfam domain Bacterial transglutaminase-like cysteine proteinase BTLCP	BAB1_2137	BAW_12049	BR2133	BOV_2049	Amino acid transport and metabolism	Cytoplasmic																	P1MRA1
Not found		YP_223368.1 (BruAb2_0594)	Solute-binding protein/glutamate receptor:Ionotropic glutamate receptor:Bacterial extracellular solute-binding protein, family 3 (BAB2_0611 NC_007624.1)		http://biocyc.org/BABO359391/NEW-IMAGE?type=NIL&object=GKDV-2611&redirect=T	http://www.genome.jp/dbget-bin/www_bget?bmf:BAB1_0325+bmf:BAB1_0881+bmf:BAB1_1954+bmf:BAB2_0611+bmf:BAB2_0612	Putative polar amino acid transport system, related to BAB1_0325, BAB1_0881, BAB1_1954, BAB1_1956, BAB1_1957, BAB2_0612 (pseudo in P1, MR A1 and suis)	BAB2_0611	BAW_20584	BRA0632	BOV_A0594	Amino acid transport and metabolism	Periplasmic																	P1MRA1
BMEII0549	GLYCINE BETAINE/L-PROLINE TRANSPORT SYSTEM PERMEASE PROTEIN PROW (BMEII0549)	glycine betaine/L-proline ABC transporter, permease protein, hypothetical (BruAb2_0493)	Binding-protein-dependent transport systems inner membrane component:Prion protein (BAB2_0501)		http://biocyc.org/BABO359391/NEW-IMAGE?type=NIL&object=GKDV-2512&redirect=T	http://www.genome.jp/kegg-bin/show_pathway?scale=1.0&query=BAB2_0501&map=bmf02010&scale=1.0&image=%2Fshare%2Fwww%2F%2Fmark_pathway144631881932494%2Fbmf02010.png&auto_image=&show_description=hide&multi_query=	binding protein ABC transporter	BAB2_0501	BAW_20481	BRA0739	BOV_A0691	Amino acid transport and metabolism	Cytoplasmic Membrane																	P1MRA1
BMEII0555	Hypothetical Cytosolic Protein (BMEII0555)	hypothetical protein BruAb2_0500 (BruAb2_0500)	N-formylglutamate amidohydrolase (BAB2_0508)		http://biocyc.org/BABO359391/NEW-IMAGE?type=NIL&object=GKDV-2519&redirect=T	http://www.genome.jp/dbget-bin/www_bget?bmf:BAB2_0508	histidine degradation, related to BAB1_1763, BAB2_0043. Downregulated by small RNAs abcR1 abcR2 (Caswell CC et al 2012, Mol Microbiol)	BAB2_0508	BAW_20488	BRA0731	BOV_A0685	Amino acid transport and metabolism	Cytoplasmic																	P1MRA1
BMEI0109	ASPARTATE AMMONIA-LYASE (BMEI0109)	aspA: AspA, aspartate ammonia-lyase (BruAb1_1934)	aspA: Fumarate lyase:Delta crystallin (BAB1_1959)		http://biocyc.org/BABO359391/NEW-IMAGE?type=NIL&object=GKDV-1846&redirect=T	http://www.genome.jp/kegg-bin/show_pathway?scale=1.0&query=BAB1_1959&map=bmf00250&scale=1.0&image=%2Fshare%2Fwww%2F%2Fmark_pathway14462217346730%2Fbmf00250.png&auto_image=&show_description=hide&multi_query=	alanine, aspartate and glutamate metabolism	BAB1_1959	BAW_11876	BS1330_I1952	BOV_1884	Amino acid transport and metabolism	Cytoplasmic																	P1MRA1
BMEI0105	L-ASPARAGINASE II (BMEI0105)	L-asparaginase type II, hypothetical (BruAb1_1936)	Asparaginase/glutaminase (BAB1_1963)		http://biocyc.org/BABO359391/NEW-IMAGE?type=NIL&object=GKDV-1850&redirect=T	http://www.genome.jp/kegg-bin/show_pathway?scale=1.0&query=BAB1_1963&map=bmf00250&scale=&image=%2Fshare%2Fwww%2F%2Fmark_pathway144622071931971%2Fbmf00250.png&auto_image=&show_description=hide&multi_query=	Alanine, aspartate and glutamate metabolism. Related to BAB1_1961	BAB1_1963	BAW_11880	BR1962	BOV_1888	Amino acid transport and metabolism	Cytoplasmic Membrane																	P1MRA1
BMEI1781	CARBAMOYL-PHOSPHATE SYNTHASE LARGE CHAIN (BMEI1781)	hypothetical protein BruAb1_0163 (BruAb1_0163)	Sodium:dicarboxylate symporter:Protein of unknown function DUF540 (BAB1_0166)		http://www.biocyc.org/BABO359391/NEW-IMAGE?type=NIL&object=GKDV-156&redirect=T	http://www.genome.jp/dbget-bin/www_bget?bmf:BAB1_0166	cysteine biosynthesis, citrulline biosynthesis , glutamine degradation I , superpathway of pyrimidine deoxyribonucleotides de novo biosynthesis , superpathway of pyrimidine ribonucleotides de novo biosynthesis , UMP biosynthesis, arginine biosynthesis II (acetyl cycle) , arginine biosynthesis I (via L-ornithine)	BAB1_0166	BAW_10160	BR0167	BOV_0160	Amino acid transport and metabolism	Cytoplasmic Membrane																	P1MRA1
BMEII0571	IOLD PROTEIN (BMEII0571)	iolD: IolD, TPP-requiring enzyme (BruAb2_0516)	Pyruvate decarboxylase (BAB2_0525)		http://biocyc.org/BABO359391/NEW-IMAGE?type=NIL&object=GKDV-2536&redirect=T	http://www.genome.jp/dbget-bin/www_bget?bmf:BAB2_0525	pyruvate fermentation, acetaldehyde biosynthesis, acetoin biosynthesis, amino acids degradation. Protein increased at 48h B suis infection of macrophages (Al Dahouk S et al 2008, Proteomics)	BAB2_0525	BAW_20505	iolD	iolD	Carbohydrate transport and metabolism	Cytoplasmic																	P1MRA1
BMEII0725	hypothetical protein BMEII0725 (BMEII0725)	endoglucanase family protein (BruAb2_0675)	endoglucanase family protein (BAB2_0690)		http://biocyc.org/BABO359391/NEW-IMAGE?type=NIL&object=GKDV-2690&redirect=T	http://www.genome.jp/dbget-bin/www_bget?bmf:BAB2_0690	B suis mutant is attenuated at 48h postinfection in macrophages (Köhler S et al 2002) mannan endo-1,4-beta-mannosidase, related to BAB1_1465. pseudogene in B pinnipedialis and B abortus 2308	BAB2_0690	BAW_20661	BRA0547	BOV_A0478	Carbohydrate transport and metabolism	Periplasmic																	P1MRA1
BMEI1626	N-ACETYLGLUCOSAMINYLTRANSFERASE (BMEI1626)	glycosyl transferase, group 2 family protein (BruAb1_0322)	Glycosyl transferase, family 2 (BAB1_0326)		http://biocyc.org/BABO359391/NEW-IMAGE?type=NIL&object=GKDV-300&redirect=T	http://www.genome.jp/dbget-bin/www_bget?bmf:BAB1_0326		BAB1_0326	BAW_10311	BR0296	BOV_0311	Carbohydrate transport and metabolism	Cytoplasmic																	P1MRA1
BMEI0104	GLUCARATE TRANSPORTER (BMEI0104)	major facilitator family transporter (BruAb1_1939)	Tetracycline resistance protein:NADH-ubiquinone oxidoreductase, chain 4:General substrate transporter:Major facilitator super... (BAB1_1964)		http://biocyc.org/gene?orgid=BABO359391&id=GKDV-1851	http://www.genome.jp/dbget-bin/www_bget?bmf:BAB1_1964		BAB1_1964	BAW_11881	BR1963	BOV_1889	Carbohydrate transport and metabolism	Cytoplasmic																	P1MRA1
BMEI0020	GLUCOSE-FRUCTOSE OXIDOREDUCTASE PRECURSOR (BMEI0020)	oxidoreductase, Gfo/Idh/MocA family (BruAb1_2023)	Oxidoreductase, N-terminal:Oxidoreductase, C-terminal (BAB1_2049)		http://www.biocyc.org/BABO359391/NEW-IMAGE?type=NIL&object=GKDV-1932&redirect=T	http://www.genome.jp/dbget-bin/www_bget?bmf:BAB1_2049	EC1.1.99.28 or EC1.1.1.292, sorbitol biosynthesis II or conversion of mannitol to fructose	BAB1_2049	BAW_11964	BR2048	BOV_1970	Carbohydrate transport and metabolism	Periplasmic																	P1MRA1
BMEII0198	antibiotic-induced protein Drp35 (BMEII0198)	hypothetical gluconolactonase (BruAb2_1041)	gluconolactonase, putative (BAB2_1060)		http://biocyc.org/BABO359391/NEW-IMAGE?type=NIL&object=GKDV-3025&redirect=T	http://www.genome.jp/dbget-bin/www_bget?bmf:BAB2_1060	Sorbitol biosynthesis, glucose degradation (oxidative), ascorbate biosynthesis	BAB2_1060	BAW_21004	BRA1102	abscent	Carbohydrate transport and metabolism	Cytoplasmic																	P1MRA1
BMEII0700	GALACTOSIDE TRANSPORT SYSTEM PERMEASE PROTEIN MGLC (BMEII0700)	ABC transporter, permease protein (BruAb2_0655)	Bacterial inner-membrane translocator (BAB2_0671)		http://biocyc.org/BABO359391/NEW-IMAGE?type=NIL&object=GKDV-2671&redirect=T	http://www.genome.jp/dbget-bin/www_bget?bmf:BAB2_0671	putative simple sugar transporter, related to BAB2_0007 (pseudogene in B ceti P1 and MR) and BAB2_0672 (pseudogene in B ceti A2B)	BAB2_0671	BAW_20643	BRA0569	BOV_A0534	Carbohydrate transport and metabolism	Periplasmic																	P1MRA1
BMEII0702	ABC TRANSPORTER PERIPLASMIC BINDING PROTEIN (BMEII0702)	bmp family protein (BruAb2_0657)	Basic membrane lipoprotein (BAB2_0673)		http://biocyc.org/BABO359391/NEW-IMAGE?type=NIL&object=GKDV-2673&redirect=T	http://www.genome.jp/dbget-bin/www_bget?bmf:BAB2_0673	simple sugar transport system substrate-binding protein, related to BAB1_1362 (pseudogene in B ovis)	BAB2_0673	BAW_20645	BRA0567	BOV_A0532	Carbohydrate transport and metabolism	Cytoplasmic Membrane																	P1MRA1
BMEII0941	MALTOSE/MALTODEXTRIN TRANSPORT ATP-BINDING PROTEIN MALK (BMEII0941)	sugar ABC transporter, ATP-binding protein (BruAb2_0874)	ATP/GTP-binding site motif A (P-loop):ABC transporter:AAA ATPase:TOBE domain (BAB2_0899)		http://biocyc.org/BABO359391/NEW-IMAGE?type=NIL&object=GKDV-2877&redirect=T	http://www.genome.jp/kegg-bin/show_pathway?scale=1.0&query=BAB2_0899&map=bmf02010&scale=&image=%2Fshare%2Fwww%2F%2Fmark_pathway14463261799241%2Fbmf02010.png&auto_image=&show_description=hide&multi_query=	sugar ABC transporter	BAB2_0899	BAW_20858	BRA0307	BOV_A0282	Carbohydrate transport and metabolism	Cytoplasmic Membrane																	P1MRA1
BMEII0354	SUGAR TRANSPORTER (BMEII0354)	hypothetical protein BruAb2_0291 (BruAb2_0291)	sugar transporter (BAB2_0292)		http://biocyc.org/gene?orgid=BABO359391&id=GKDV-2324	http://www.genome.jp/dbget-bin/www_bget?bmf:BAB2_0292		BAB2_0292	BAW_20283	BRA0942	BOV_A0884	Carbohydrate transport and metabolism	Cytoplasmic																	P1MRA1
BMEI0520	ABC TRANSPORTER ATP-BINDING PROTEIN (BMEI0520)	hypothetical transporter (BruAb1_1484)	ABC transporter (BAB1_1510)		http://biocyc.org/BABO359391/NEW-IMAGE?type=NIL&object=GKDV-1411&redirect=T	http://www.genome.jp/dbget-bin/www_bget?bmf:BAB1_1510		BAB1_1510	BAW_11442	BR1490	BOV_1444	Transporter membrane associated	Cytoplasmic Membrane																	P1MRA1
BMEII0382	ACRIFLAVIN RESISTANCE PROTEIN D (BMEII0382)	AcrB/AcrD/AcrF multidrug efflux protein (BruAb2_0319)	Acriflavin resistance protein (BAB2_0321)		http://biocyc.org/BABO359391/NEW-IMAGE?type=NIL&object=GKDV-2350&redirect=T	http://www.genome.jp/dbget-bin/www_bget?bmf:BAB2_0321	AcrB/AcrD/AcrF family, integral membrane protein	BAB2_0321	BAW_20311	BRA0914	BOV_A0857	Transporter membrane associated	Cytoplasmic Membrane																	P1MRA1
BMEI1492	HEAVY METAL TOLERANCE PROTEIN PRECURSOR (BMEI1492)	ABC transporter, ATP-binding/permease protein (BruAb1_0464)	ABC transporter, transmembrane region:ATP/GTP-binding site motif A (P-loop):ABC transporter:AAA ATPase (BAB1_0468)		http://biocyc.org/BABO359391/NEW-IMAGE?type=NIL&object=GKDV-434&redirect=T	http://www.genome.jp/dbget-bin/www_bget?bmf:BAB1_0468	ABCB-BAC subgroup ABC transporters, related to BAB1_1560 (pseudogene in B suis), BAB1_1561 (pseudogene in B suis), BAB1_1017, BAB1_1727 and BAB2_1011	BAB1_0468	BAW_10451	BS1330_I0443	BOV_0449	Transporter membrane associated	Cytoplasmic Membrane																	P1MRA1
BMEII1010	THIAMINE BIOmetabolism LIPOPROTEIN APBE PRECURSOR (BMEII1010)	ApbE family protein (BruAb2_0229)	ApbE-like lipoprotein (BAB2_0227)		http://biocyc.org/BABO359391/NEW-IMAGE?type=NIL&object=GKDV-2266&redirect=T	http://www.genome.jp/dbget-bin/www_bget?bmf:BAB2_0227		BAB2_0227	BAW_20221	BRA0234	BOV_A0214	Transporter membrane associated	Cytoplasmic																	P1MRA1
BMEII0406	PROLINE/BETAINE TRANSPORTER (BMEII0406)	major facilitator family transporter (BruAb2_0344)	Protein kinase:General substrate transporter:Sugar transporter superfamily:Major facilitator superfamily (MFS) (BAB2_0348)		http://biocyc.org/BABO359391/NEW-IMAGE?type=NIL&object=GKDV-2375&redirect=T	http://www.genome.jp/dbget-bin/www_bget?bmf:BAB2_0348	related to ubiB (BAB2_1025), BAB1_1431 and BAB1_2005	BAB2_0348	BAW_20336	BRA0888	BOV_A0832	Transporter membrane associated	Cytoplasmic																	P1MRA1
BMEI1618	hypothetical protein BMEI1618 (BMEI1618)	hypothetical protein BruAb1_0330 (BruAb1_0330)	Protein of unknown function DUF525 (BAB1_0334)		http://biocyc.org/BABO359391/NEW-IMAGE?type=NIL&object=GKDV-308&redirect=T	http://www.genome.jp/dbget-bin/www_bget?bmf:BAB1_0334		BAB1_0334	BAW_10319	BS1330_I0305	BOV_0317	Transporter membrane associated	Cytoplasmic membrane																	P1MRA1
BMEII0731	DTDP-GLUCOSE 4-6-DEHYDRATASE (BMEII0731)	NAD-dependent epimerase/dehydratase family protein (BruAb2_0680)	NAD-dependent epimerase/dehydratase (BAB2_0695)		http://biocyc.org/BABO359391/NEW-IMAGE?type=NIL&object=GKDV-2695&redirect=T	http://www.genome.jp/dbget-bin/www_bget?bmf:BAB2_0695	UDP-glucuronate decarboxylase, related to BAB2_0384	BAB2_0695	BAW_20666	BRA0542	BOV_A0473	Energy metabolism	Cytoplasmic																	P1MRA1
BMEI0281	Hypothetical Cytosolic Protein (BMEI0281)	MOSC domain protein (BruAb1_1747)	MOSC domain (BAB1_1774)		http://biocyc.org/BABO359391/NEW-IMAGE?type=NIL&object=GKDV-1666&redirect=T	http://www.genome.jp/dbget-bin/www_bget?bmf:BAB1_1774		BAB1_1774	BAW_11696	BR1762	BOV_1700	Unknown	Extracellular																	P1MRA1
BMEI0060	hypothetical protein BMEI0060 (BMEI0060)	hypothetical protein BruAb1_1987 (BruAb1_1987)	hypothetical protein BAB1_2012 (BAB1_2012)		http://biocyc.org/BABO359391/NEW-IMAGE?type=NIL&object=GKDV-1898&redirect=T	http://www.genome.jp/dbget-bin/www_bget?bmf:BAB1_2012		BAB1_2012	BAW_11929	BR2012	BOV_1936	Unknown	Extracellular																	P1MRA1
BMEI0497	Hypothetical Membrane Spanning Protein (BMEI0497)	hypothetical protein BruAb1_1507 (BruAb1_1507)	Glutelin:Proline-rich region (BAB1_1533)		http://biocyc.org/BABO359391/NEW-IMAGE?type=NIL&object=GKDV-1434&redirect=T	http://www.genome.jp/dbget-bin/www_bget?bmf:BAB1_1533		BAB1_1533	BAW_11465	BR1516	BOV_1466	Unknown	Cytoplasmic																	P1MRA1
BMEI1470	PROTEIN YICC (BMEI1470)	conserved hypothetical protein TIGR00255 (BruAb1_0485)	Conserved hypothetical protein 255 (BAB1_0488)		http://biocyc.org/BABO359391/NEW-IMAGE?type=NIL&object=GKDV-454&redirect=T	http://www.genome.jp/dbget-bin/www_bget?bmf:BAB1_0488		BAB1_0488	BAW_10471	BR0463	BOV_0468	Unknown	Cytoplasmic Membrane																	P1MRA1
BMEI0738	hypothetical protein BMEI0738 (BMEI0738)	hypothetical protein BruAb1_1261 (BruAb1_1261)	hypothetical protein BAB1_1277 (BAB1_1277)		http://biocyc.org/BABO359391/NEW-IMAGE?type=NIL&object=GKDV-1193&redirect=T	http://www.genome.jp/dbget-bin/www_bget?bmf:BAB1_1277		BAB1_1277	BAW_11218	BR1258	BOV_1219	Unknown	Cytoplasmic Membrane																	P1MRA1
BMEA_A0629	Brucella melitensis ATCC 23457 chromosome I YP_002732350.1	YP_221350.1 (BruAb1_0611)	BAB1_0614 YP_414060.1		http://biocyc.org/BABO359391/NEW-IMAGE?type=NIL&object=GKDV-570&redirect=T	http://www.genome.jp/dbget-bin/www_bget?bmf:BAB1_0614	Pfam domain Phage gp6-like head-tail connector protein	BAB1_0614	BAW_10590	BR0590	BOV_0591	Unknown	Cytoplasmic																	P1MRA1
BMEI1220	hypothetical protein BMEI1220 (BMEI1220)	hypothetical protein BruAb1_0748 (BruAb1_0748)	hypothetical protein BAB1_0750 (BAB1_0750)		http://biocyc.org/BABO359391/NEW-IMAGE?type=NIL&object=GKDV-703&redirect=T	http://www.genome.jp/dbget-bin/www_bget?bmf:BAB1_0750		BAB1_0750	BAW_10723	BR0731	BOV_0727	Unknown	Cytoplasmic																	P1MRA1
BMEI2016	hypothetical protein BMEI2016 (BMEI2016)	hypothetical protein BruAb1_2087 (BruAb1_2087)	hypothetical protein BAB1_2114 (BAB1_2114)		http://biocyc.org/BABO359391/NEW-IMAGE?type=NIL&object=GKDV-1995&redirect=T	http://www.genome.jp/dbget-bin/www_bget?bmf:BAB1_2114		BAB1_2114	BAW_12028	BR2112	BOV_2028	Unknown	Cytoplasmic																	P1MRA1
BMEII0171	Hypothetical Cytosolic Protein (BMEII0171)	hypothetical protein BruAb2_1065 (BruAb2_1065)	hypothetical protein BAB2_1085 (BAB2_1085)		http://biocyc.org/BABO359391/NEW-IMAGE?type=NIL&object=GKDV-3053&redirect=T	http://www.genome.jp/dbget-bin/www_bget?bmf:BAB2_1085		BAB2_1085	BAW_21041	BRA1128	BOV_A1033	Unknown	Cytoplasmic																	P1MRA1
BMEA_A0385	YP_003106311.1 (BMI_I353) Brucella melitensis ATCC 23457 chromosome I	YP_002732125.1 (BMEA_A0385)	BAB1_0376 YP_413841.1		http://biocyc.org/BABO359391/NEW-IMAGE?type=NIL&object=GKDV-347&redirect=T	http://www.genome.jp/dbget-bin/www_bget?bmf:BAB1_0376		BAB1_0376	BAW_10361	BR0348	BOV_0364	Unknown	Unknown																	P1MRA1
BMEI0629	hypothetical protein BMEI0629 (BMEI0629)	hypothetical protein BruAb1_1371 (BruAb1_1371)	NUDIX hydrolase (BAB1_1394)		http://biocyc.org/BABO359391/NEW-IMAGE?type=NIL&object=GKDV-1299&redirect=T	http://www.genome.jp/dbget-bin/www_bget?bmf:BAB1_1394		BAB1_1394	BAW_11328	BR1375	BOV_1332	Unknown	Cytoplasmic																	P1MRA1
BMEA_A1431	Brucella melitensis ATCC 23457 chromosome I YP_002733100.1	YP_222072.1 (BruAb1_1380)	BAB1_1403 NC_007618.1		http://biocyc.org/BABO359391/NEW-IMAGE?type=NIL&object=GKDV-1308&redirect=T	http://www.genome.jp/dbget-bin/www_bget?bmf:BAB1_1403		BAB1_1403	BAW_11337	BR1384	BOV_1340	Unknown	Cytoplasmic																	P1MRA1
BMEI0363	TONB PROTEIN (BMEI0363)	TonB-dependent receptor (BruAb1_1655)	ATP/GTP-binding site motif A (P-loop):Proline-rich extensin:Gram-negative bacterial tonB protein:TonB, C-terminal (BAB1_1681)				tonB, ferrisiderophore and haem uptake (López-Goñi I & O´Callaghan D, 2012)	BAB1_1681	BAW_11605	BR1668	BOV_1614	Cell wall/membrane/envelope biogenesis and motility	Cytoplasmic																	%
BMEI0864	NITROGEN REGULATION PROTEIN NIFR3 (BMEI0864)	nifR3: NifR3, nitrogen regulation protein Nifr3 (BruAb1_1125)	hypothetical protein BAB1_1142 (BAB1_1142)					BAB1_1142	BAW_11086	nifR3	nifR3	Nucleotides transport and metabolism	Cytoplasmic																	%
BMEI0263	LEUCINE-, ISOLEUCINE-, VALINE-, THREONINE-, AND ALANINE-BINDING PROTEIN PRECURSOR (BMEI0263)	hypothetical branched-chain amino acid ABC transporter, periplasmic amino acid-binding protein (BruAb1_1767)	Leu/Ile/Val-binding protein family:Extracellular ligand-binding receptor (BAB1_1794)				branched-chain amino acid transport system substrate-binding protein, ABC transporter, related to BAB1_1313, BAB1_1792 (pseudogene in B ovis) , BAB1_1794 (pseudogene in B ceti isolates), BAB2_0023, BAB2_0593, BAB2_0822, BAB2_0830, BAB2_1132, BAB2_1133 (pseudogene in B. ovis), BAB2_1153	BAB1_1794	BAW_11716	BR1785	BOV_1720	Amino acid transport and metabolism	Cytoplasmic Membrane																	%
BMEII0983	D-GALACTOSE-BINDING PERIPLASMIC PROTEIN PRECURSOR (BMEII0983)	hypothetical sugar ABC transporter periplasmic sugar-binding protein (BruAb2_0915)	Periplasmic binding protein/LacI transcriptional regulator (BAB2_0938)					BAB2_0938	BAW_20899	BRA0265	BOV_A0240	Carbohydrate transport and metabolism	Unknown																	%
BMEI0292	pyruvate kinase (BMEI0292)	pyk: pyruvate kinase (BruAb1_1733)	pyk: ATP/GTP-binding site motif A (P-loop):Pyruvate kinase (BAB1_1761)					BAB1_1761	BAW_11683	pyk	pyk	Carbohydrate transport and metabolism	Cytoplasmic																	%
BMEII0721	TRANSCRIPTIONAL REGULATOR, ARAC FAMILY (BMEII0721)	transcriptional regulator, AraC family (BruAb2_0672)	Helix-turn-helix, AraC type (BAB2_0687)					BAB2_0687	BAW_20658	BRA0550	BOV_A0481	Regulator/ transcription	Cytoplasmic Membrane																	%
NA	NA	NA	BPI_II171 (outer membran autotransporter)					absent	absent	absent	absent	Transporter membrane associated	Unknown																	%
BMEII0973	nitrous-oxide reductase precurser (BMEII0973)	nosZ: nitrous-oxide reductase precurser (BruAb2_0905)	nosZ: Twin-arginine translocation pathway signal (BAB2_0928)				Part of the nitrous oxide reductase neccesary for denitrification (nosRZDFYSLX), BMEII0975-0967 (Haine et al 2006)	BAB2_0928	BAW_20889	nosZ	nosZ	Energy metabolism	Periplasmic																	%
BMEII0061	2-OXOISOVALERATE DEHYDROGENASE BETA SUBUNIT (BMEII0061)	hypothetical acetoin dehydrogenase, alpha/beta subunit (BruAb2_0032)	Dehydrogenase, E1 component:Transketolase, central region:Transketolase, C terminal (BAB2_0031)				2-oxoisovalerate decarboxylation to isobutanoyl-CoAValine, leucine and isoleucine degradation, Biosynthesis of secondary metabolites, related to BAB2_0714, BAB2_0715 (pseudogene in marine isolates) and BAB2_1042 (pseudogene in B suis). Linked to BAB2_0327 (pseudogene in marine isolates), BAB1_1663 (pseudogene in marine isolates) and BAB2_0957 (pseudogene in marine isolates)	BAB2_0031	BAW_20031	BRA0032	BOV_A0029	Energy metabolism	Cytoplasmic																	%
BMEI1215	Hypothetical Membrane Spanning Protein (BMEI1215)	hypothetical protein BruAb1_1503 (BruAb1_1503)	Bacterial SH3-like region (BAB1_0757)					BAB1_0757	BAW_10728	BR1511	BOV_1461	Unknown	Cytoplasmic Membrane																	%
BMEII0987	NIRV PRECURSOR (BMEII0987)	NirV protein, hypothetical (BruAb2_0918)	Protein of unknown function DUF323 (BAB2_0942)				Part of the nirKV, nitrite reductase necessary for denitrification	BAB2_0942	BAW_20903	BRA0261	BOV_A0237	Unknown	Periplasmic																	%
BMEII0037	Hypothetical Cytosolic Protein (BMEII0037)	hypothetical protein BruAb2_0057 (BruAb2_0057)	Protein of unknown function DUF459 (BAB2_0056)					BAB2_0056	BAW_20056	BRA0057	BOV_A0052	Unknown	Cytoplasmic Membrane																	%
BMEI0502	Hypothetical Membrane Spanning Protein (BMEI0502)	hypothetical protein BruAb1_1503 (BruAb1_1503)	Bacterial SH3-like region (BAB1_1529)					BAB1_1529	BAW_11461	BR1511	BOV_1461	Unknown	Cytoplasmic																	%
BMEII1091	Hypothetical pyridoxal phosphate biometabolism protein (BMEII1091)	hypothetical protein BruAb2_0144 (BruAb2_0144)	hypothetical protein BAB2_0145 (BAB2_0145)					BAB2_0145	BAW_20142	BRA0148	BOV_A0133	Unknown	Cytoplasmic																	%
BMEII0466	TETRATRICOPEPTIDE REPEAT FAMILY PROTEIN (BMEII0466)	peptidoglycan-binding protein (BruAb2_0410)	Putative peptidoglycan binding domain 1:Sel1-like repeat (BAB2_0413)		http://biocyc.org/BABO359391/NEW-IMAGE?type=NIL&object=GKDV-2437&redirect=T	http://www.genome.jp/dbget-bin/www_bget?bmf:BAB2_0413		BAB2_0413	BAW_20399	BRA0822	BOV_A0771	Cell wall/membrane/envelope biogenesis and motility	Cytoplasmic Membrane																	#
BMEII0845	Lipopolysaccharide N-acetylglucosaminyltransferase (BMEII0845)	lpcC: LpcC, lipopolysaccharide core biosynthesis mannosyltransferase (BruAb1_1496)		lpcC: Glycosyl transferase, group 1 (BAB1_1522)				absent	absent	BRA0422	BOV_A0365	Cell wall/membrane/envelope biogenesis and motility	Cytoplasmic																	#
BMEI1873	CELL SURFACE PROTEIN (BMEI1873)	outer membrane protein (BruAb1_0072)	hypothetical protein BAB1_0069 (BAB1_0069)		http://biocyc.org/BABO359391/NEW-IMAGE?type=NIL&object=GKDV-68&redirect=T	http://www.genome.jp/dbget-bin/www_bget?bmf:BAB1_0069	btaE; hyaluronate-binding autotransporter adhesin. An adhesin that belongs to the trimeric autotransporter family, is required for full virulence and defines a specific adhesive pole of Brucella suis. Infect Immun 81:996-1007 (2013). This autotransporter is one of the four predicted in Brucella genomes and it has been suggested that the combination present in each genome related to host and tissu…	BAB1_0069	BAW_10069	BR0072	BOV_0071	Pathogenesis	Outer Membrane																	#
BMEI0605	bicA: BICYCLOMYCIN RESISTANCE PROTEIN (BMEI0605)	drug resistance transporter, Bcr/CflA family (BruAb1_0846)	Drug resistance transporter Bcr/CflA subfamily:General substrate transporter:Major facilitator superfamily (MFS) (BAB1_1420)		http://biocyc.org/BABO359391/NEW-IMAGE?type=NIL&object=GKDV-1325&redirect=T	http://www.genome.jp/dbget-bin/www_bget?bmf:BAB1_1420	B suis mutant is attenuated at 48h macrophage postinfection (Köhler S et al 2002), sugar porin	BAB1_1420	BAW_11354	BR0833	BOV_0826	Pathogenesis	Cytoplasmic Membrane																	#
BMEI1021	NP_539938.1		BAB1_0971 YP_414391.1		http://biocyc.org/BABO359391/NEW-IMAGE?type=NIL&object=GKDV-909&redirect=T	http://www.genome.jp/dbget-bin/www_bget?bmf:BAB1_0971	Molybdopterin guanine dinucleotide synthesis protein B	BAB1_0971	BAW_10930	mobB	mobB	Nucleotides transport and metabolism	Cytoplasmic Membrane																	#
BMEII0829	POSSIBLE S-ADENOSYLMETHIONINE-DEPENDENT METHYLTRANSFERASE (BMEII0829)	NA	NA					absent	absent	BRA0438	BOV_A0381	Nucleotides transport and metabolism	Cytoplasmic																	#
BMEI0951	amino acid regulated cytosolic protein (BMEI0951)	hypothetical protein BruAb1_1039 (BruAb1_1039)	ATP/GTP-binding site motif A (P-loop):YcjX-like protein (BAB1_1054)		http://biocyc.org/BABO359391/NEW-IMAGE?type=NIL&object=GKDV-980&redirect=T	http://www.genome.jp/dbget-bin/www_bget?bmf:BAB1_1054		BAB1_1054	BAW_11005	BR1034	BOV_1000	Intermediate metabolism	Cytoplasmic																	#
BMEII0906	PROTEIN HDEA PRECURSOR (BMEII0906)	hdeA: HdeA (BruAb2_0840)	hdeA: hdeA protein (BAB2_0862)		http://biocyc.org/BABO359391/NEW-IMAGE?type=NIL&object=GKDV-2843&redirect=T	http://www.genome.jp/dbget-bin/www_bget?bmf:BAB2_0862	acid stress chaperone	BAB2_0862	BAW_20823	hdeA	hdeA	Intermediate metabolism	Cytoplasmic																	#
BMEI1293	coproporphyrinogen III oxidase (BMEI1293)	hemN-1: coproporphyrinogen III oxidase (BruAb1_0672)	Oxygen-independent coproporphyrinogen III oxidase HemN:Elongator protein 3/MiaB/NifB:Radical SAM (BAB1_0675)		http://biocyc.org/BABO359391/NEW-IMAGE?type=NIL&object=GKDV-628&redirect=T	http://www.genome.jp/dbget-bin/www_bget?bmf:BAB1_0675	Heme biosynthesis, metabolism of cofactors and vitamins, related to BAB1_1566, BAB1_0176 and BAB2_1161	BAB1_0675	BAW_10649	BS1330_II1190	BOV_0648	Intermediate metabolism	Cytoplasmic Membrane																	#
BMEII0344	BRANCHED-CHAIN AMINO ACID ABC TRANSPORTER, PERIPLASMIC AMINO ACID- BINDING PROTEIN (BMEII0344)	hypothetical branched-chain amino acid ABC transporter, periplasmic amino acid-binding protein (BruAb2_0280)	Leu/Ile/Val-binding protein family (BAB2_0282)		http://biocyc.org/BABO359391/NEW-IMAGE?type=NIL&object=GKDV-2314&redirect=T	http://www.genome.jp/dbget-bin/www_bget?bmf:BAB2_0282	branched-chain amino acid transport system substrate-binding protein, ABC transporter, related to BAB1_1313, BAB1_1792 (pseudogene in B ovis) , BAB1_1794 (pseudogene in B ceti isolates), BAB2_0023, BAB2_0593, BAB2_0822, BAB2_0830, BAB2_1132, BAB2_1133 (pseudogene in B. ovis), BAB2_1153	BAB2_0282	BAW_20273	BRA0953	BOV_A0894	Amino acid transport and metabolism	Cytoplasmic Membrane																	#
BMEI1380	choline dehydrogenase (BMEI1380)	choline dehydrogenase BruAb1_0575	Glucose-methanol-choline oxidoreductase:NAD binding site:GMC oxidoreductase (BAB1_0577)		http://biocyc.org/BABO359391/NEW-IMAGE?type=NIL&object=GKDV-536&redirect=T	http://www.genome.jp/dbget-bin/www_bget?bmf:BAB1_0577	choline degradation I , glycine betaine biosynthesis I (Gram-negative bacteria),threonine, serine metabolism. Regulated by AbcR sRNA (Caswell CC et al 2012 Mol Microbiol. Transcription is regulated when B. melitensis is infecting HeLa cells (Rosetti CA et al 2011 Microb Pathog)	BAB1_0577	BAW_10554	BS1330_I0549	BOV_0554	Amino acid transport and metabolism	Cytoplasmic																	#
BMEII0548	GLYCINE BETAINE/L-PROLINE TRANSPORT ATP-BINDING PROTEIN PROV (BMEII0548)	glycine betaine/L-proline ABC transporter (BruAb1_1568)	ATP/GTP-binding site motif A (P-loop):ABC transporter:AAA ATPase:Glycine betaine/L-proline transport ATP-binding subunit (BAB2_0500)		http://biocyc.org/BABO359391/NEW-IMAGE?type=NIL&object=GKDV-2511&redirect=T	http://www.genome.jp/dbget-bin/www_bget?bmf:BAB2_0500	glycine betaine/L-proline ABC transporter ATP-binding protein	BAB2_0500	BAW_20480	BRA0740	BOV_A0692	Amino acid transport and metabolism	Cytoplasmic Membrane																	#
BMEI1535	NA(+)/H(+) ANTIPORTER 1 / PROTEASE IV (BMEI1535)	sppA: SppA, signal peptide peptidase SppA (BruAb1_0150)	Clp protease:Peptidase U7:Na+/H+ antiporter NhaA (BAB1_0425)		http://biocyc.org/BABO359391/NEW-IMAGE?type=NIL&object=GKDV-391&redirect=T	http://www.genome.jp/dbget-bin/www_bget?bmf:BAB1_0425	related to BAB1_0593, BAB2_0915, BAB1_0153, BAB1_1130, BAB1_1132, BAB2_0344, BAB1_1413, BAB1_1229, BAB1_0635	BAB1_0425	BAW_10408	BR0396	BOV_0405	Amino acid transport and metabolism	Cytoplasmic Membrane																	#
BMEII0337	ABC TRANSPORTER ATP-BINDING PROTEIN (BMEII0337)	ABC transporter, ATP-binding protein (BruAb2_0272)	ATP/GTP-binding site motif A (P-loop):ABC transporter:AAA ATPase (BAB2_0274)		http://biocyc.org/BABO359391/NEW-IMAGE?type=NIL&object=GKDV-2306&redirect=T	http://www.genome.jp/dbget-bin/www_bget?bmf:BAB2_0274	D-methionine ABC transport system ATP-binding protein	BAB2_0274	BAW_20265	BRA0961	BOV_A0902	Amino acid transport and metabolism	Cytoplasmic																	#
BMEII0857	N-acetylmannosamine-6-phosphate 2-epimerase / N-acetylmannosamine kinase (BMEII0857)	ROK family protein (BruAb2_0790)	ROK family:FMN/related compound-binding core:Putative N-acetylmannosamine-6-phosphate epimerase (BAB2_0810)		http://biocyc.org/BABO359391/NEW-IMAGE?type=NIL&object=GKDV-2793&redirect=T	http://www.genome.jp/dbget-bin/www_bget?bmf:BAB2_0810		BAB2_0810	BAW_20772	BRA0411	BOV_A0354	Carbohydrate transport and metabolism	Cytoplasmic Membrane																	#
BMEII0849	GDP-4-DEHYDRO-D-RHAMNOSE REDUCTASE (BMEII0849)	Abscent	Abscent					absent	absent	BRA0418	BOV_A0361	Carbohydrate transport and metabolism	Cytoplasmic																	#
BMEII0830	DTDP-4-DEHYDRORHAMNOSE 3,5-EPIMERASE / DTDP-4-DEHYDRORHAMNOSE REDUCTASE (BMEII0830)	NA	NA					absent	absent	rfbC	rfbC	Carbohydrate transport and metabolism	Unknown																	#
BMEI1846	EXSF PROTEIN (BMEI1846)	response regulator, hypothetical (BruAb1_0099)	Response regulator receiver (BAB1_0099)		http://biocyc.org/BABO359391/NEW-IMAGE?type=NIL&object=GKDV-95&redirect=T	http://www.genome.jp/dbget-bin/www_bget?bmf:BAB1_0099		BAB1_0099	BAW_10097	BR0102	BOV_0099	Regulator/ transcription	Cytoplasmic																	#
BMEI0387	TRANSCRIPTIONAL REGULATOR, ICLR FAMILY (BMEI0387)	transcriptional regulator, IclR family (BruAb1_1627)	Bacterial regulatory proteins, IclR family (BAB1_1654)		http://biocyc.org/BABO359391/NEW-IMAGE?type=NIL&object=GKDV-1549&redirect=T	http://www.genome.jp/dbget-bin/www_bget?bmf:BAB1_1654		BAB1_1654	BAW_11579	BR1639	BOV_1587	Regulator/ transcription	Cytoplasmic Membrane																	#
BMEI0623	TRANSCRIPTIONAL REGULATOR, TETR FAMILY (BMEI0623)	transcriptional regulator, TetR family (BruAb1_1377)	Bacterial regulatory protein TetR, HTH motif (BAB1_1400)		http://biocyc.org/BABO359391/NEW-IMAGE?type=NIL&object=GKDV-1305&redirect=T	http://www.genome.jp/dbget-bin/www_bget?bmf:BAB1_1400		BAB1_1400	BAW_11334	BR1381	BOV_1338	Regulator/ transcription	Cytoplasmic Membrane																	#
BMEI0601	hypothetical protein BMEI0601 (BMEI0601)	hypothetical protein BruAb1_1402 (BruAb1_1402)	hypothetical protein BAB1_1426 (BAB1_1426)		http://biocyc.org/BABO359391/NEW-IMAGE?type=NIL&object=GKDV-1331&redirect=T	http://www.genome.jp/dbget-bin/www_bget?bmf:BAB1_1426	This short bacterial protein contains a ribbon-helix-helix #=GF CC domain that is likely to be DNA-binding.	BAB1_1426	BAW_11360	BR1407	BOV_1364	Regulator/ transcription	Cytoplasmic Membrane																	#
BMEII0220	OLIGOPEPTIDE TRANSPORT SYSTEM PERMEASE PROTEIN OPPB (BMEII0220)	peptide ABC transporter, permease protein (BruAb2_1021)	Binding-protein-dependent transport systems inner membrane component (BAB2_1040)		http://biocyc.org/BABO359391/NEW-IMAGE?type=NIL&object=GKDV-3006&redirect=T	http://www.genome.jp/dbget-bin/www_bget?bmf:BAB2_1040	peptide/nickel transport system permease protein	BAB2_1040	BAW_21024	BRA1081	abscent	Transporter membrane associated	Cytoplasmic Membrane																	#
BMEII0748	2-OXOISOVALERATE DEHYDROGENASE ALPHA SUBUNIT (BMEII0748)	2-oxoisovalerate dehydrogenase E1 component, alpha subunit (BruAb2_0700)	2-oxoisovalerate dehydrogenase E1 component, alpha subunit (BAB2_0715)		http://biocyc.org/BABO359391/NEW-IMAGE?type=NIL&object=GKDV-2715&redirect=T	http://www.genome.jp/dbget-bin/www_bget?bmf:BAB2_0715	2-oxoisovalerate decarboxylation to isobutanoyl-CoAValine, leucine and isoleucine degradation, Biosynthesis of secondary metabolites, related to BAB2_0714, BAB2_0031 (pseudogene in B ceti isolates) and BAB2_1042 (pseudogene in B suis). Linked to BAB2_0327 (pseudogene in marine isolates), BAB1_1663 (pseudogene in marine isolates) and BAB2_0957 (pseudogene in marine isolates)	BAB2_0715	BAW_20684	BRA0524	BOV_A0455	Energy metabolism	Cytoplasmic																	#
BMEII0388	piperideine-6-carboxylate dehydrogenase (BMEII0388)	aldehyde dehydrogenase family protein (BruAb2_0325)	Aldehyde dehydrogenase (BAB2_0327)		http://biocyc.org/BABO359391/NEW-IMAGE?type=NIL&object=GKDV-2356&redirect=T	http://www.genome.jp/dbget-bin/www_bget?bmf:BAB2_0327	Gluconeogenesis, Pentose and glucuronate interconversions Ascorbate and aldarate metabolism Fatty acid degradation Valine, leucine and isoleucine degradationLysine degradation, related to BAB1_0211 (pseudogene in B ceti A2B), BAB2_0976 (pseudogene in B ceti A2B), BAB2_1130, BAB2_0566, BAB2_1035, BAB2_1114 (pseudogene in B ceti P1MRA1A2B, B pinnipedialis and B abortus), BAB1_1823, BAB1_2045, BAB2_…	BAB2_0327	BAW_20317	BRA0908	BOV_A0851	Energy metabolism	Cytoplasmic Membrane																	#
BMEII1001	norE: NORE PROTEIN (BMEII1001)	cytochrome c oxidase, subunit III (BruAb2_0933)	Cytochrome c oxidase, subunit III (BAB2_0957)		http://biocyc.org/BABO359391/NEW-IMAGE?type=NIL&object=GKDV-2929&redirect=T	http://www.genome.jp/dbget-bin/www_bget?bmf:BAB2_0957	NorE protein involved in nitric oxide reduction. Nitric-oxide reductase NorE protein. From the cytochrome c oxidase subunit 3 family, with cytochrome-c oxidase activity. Linked to BAB2_0715 (pseudogene in marine isolates), BAB1_1663 (pseudogene in marine isolates) and BAB2_0715 (pseudogene in marine isolates). Related to BAB2_0954 (pseudogene in B ovis), BAB1_0389, BAB1_0390, BAB1_0391, BAB1_0392…	BAB2_0957	BAW_20918	norE (BS1330_II0243)	BOV_A0222	Energy metabolism	Cytoplasmic Membrane																	#
BMEII0975	REGULATORY PROTEIN NOSR (BMEII0975)	hypothetical transcriptional regulator NosR (BruAb2_0906)	FMN-binding domain (BAB2_0929)		http://biocyc.org/BABO359391/NEW-IMAGE?type=NIL&object=GKDV-2902&redirect=T	http://www.genome.jp/dbget-bin/www_bget?bmf:BAB2_0929	Although described as a NosR/NirI family transcriptional regulator, nitrous oxide reductase regulator, related to BMEII0974-0967 nosRZDFYSLX, there is evidence indicating that this membrane protein might be directly involved in electron transfer ( Wunsch P and Zumft W, 2005 J Bacteriol)	BAB2_0929	BAW_20890	BRA0274	BOV_A0250	Energy metabolism	Cytoplasmic Membrane																	#
BMEI0380	malate synthase (BMEI0380)	glcB: malate synthase (BruAb1_1636)	Malate synthase:ATP/GTP-binding site motif A (P-loop):Malate synthase G (BAB1_1663)		http://biocyc.org/BABO359391/NEW-IMAGE?type=NIL&object=GKDV-1558&redirect=T	http://www.genome.jp/dbget-bin/www_bget?bmf:BAB1_1663	AceB, malate synthase, Zúniga-Ripa A et al J Bac 2014 TCA cycle V (2-oxoglutarate:ferredoxin oxidoreductase) , conversion of malate to glyoxylate during the TCA, glyoxylate cycle, piruvate metabolismLinked to BAB2_0715 (pseudogene in marine isolates), BAB1_0327 (pseudogene in marine isolates) and BAB2_0957 (pseudogene in marine isolates). Protein expression increased in B suis after 48h macrophag…	BAB1_1663	BAW_11588	glcB	glcB	Energy metabolism	Cytoplasmic																	#
BMEI1588	carboxynorspermidine dehydrogenase (BMEI1588)	hypothetical protein BruAb1_0361 (BruAb1_0361)	ATP/GTP-binding site motif A (P-loop):Saccharopine dehydrogenase (BAB1_0364)		http://biocyc.org/BABO359391/NEW-IMAGE?type=NIL&object=GKDV-337&redirect=T	http://www.genome.jp/dbget-bin/www_bget?bmf:BAB1_0364	Butanoate metabolism, fructose and mannose metabolism, Bisphenol degradation, related to BAB2_0610 (pseudogene in B ovis) and BAB2_0370 Bisphenol degradation, Fructose and mannose metabolism	BAB1_0364	BAW_10349	BR0335	BOV_0352	Energy metabolism	Cytoplasmic Membrane																	#
BMEII0817	ACETYL-COA ACETYLTRANSFERASE (BMEII0817)	phbA-2: PhbA-2, acetyl-CoA acetyltransferase (BruAb2_0774)	phbA-2: Phosphofructokinase:Thiolase (BAB2_0790)		http://biocyc.org/BABO359391/NEW-IMAGE?type=NIL&object=GKDV-2781&redirect=T	http://www.genome.jp/dbget-bin/www_bget?bmf:BAB2_0790	fatty acid degradation, related to BAB2_0606 (pseudo in marine isolates), BAB1_1783 and BAB2_0443. This enzyme is at the end of the fatty acid degradation pathway and its lack probably interferes with the production of aceto acetyl CoA and acetyl CoA, feeding the synthesis of ketone bodies and Krebs cycle	BAB2_0790	BAW_20756	phbA-2	BOV_A0392	Energy metabolism	Cytoplasmic																	#
BMEII0646	ACETYL-COA ACETYLTRANSFERASE (BMEII0646)	acetyl-CoA acetyltransferase (BruAb2_0438)	pcaF: Thiolase (BAB2_0606)		http://biocyc.org/BABO359391/NEW-IMAGE?type=NIL&object=GKDV-2608&redirect=T	http://www.genome.jp/dbget-bin/www_bget?bmf:BAB2_0606	fatty acid degradation, related to BAB2_0790 (pseudogene in marine isolates, BAB2_1783 and BAB2_0443). This enzyme key for the fatty acid degradation pathway. Its lack most probably kills this pathway	BAB2_0606	BAW_20580	BRA0636 (BS1330_II0630)	BOV_A0745	Energy metabolism	Cytoplasmic Membrane																	#
BMEI1238	hypothetical protein BMEI1238 (BMEI1238)	NA	ATP/GTP-binding protein (BAB1_0733)		http://biocyc.org/BABO359391/NEW-IMAGE?type=NIL&object=GKDV-686&redirect=T	http://www.genome.jp/dbget-bin/www_bget?bmf:BAB1_0733		BAB1_0733	BAW_10707	BR0714	BOV_0704	Unknown	Cytoplasmic Membrane																	#
BMEI0651	Hypothetical Cytosolic Protein (BMEI0651)	hypothetical protein BruAb1_1351 (BruAb1_1351)	Protein of unknown function DUF187 (BAB1_1374)		http://biocyc.org/BABO359391/NEW-IMAGE?type=NIL&object=GKDV-1280&redirect=T	http://www.genome.jp/dbget-bin/www_bget?bmf:BAB1_1374	glycoside hydrolase family	BAB1_1374	BAW_11308	BR1354	BOV_1310	Unknown	Cytoplasmic Membrane																	#
BMEII0279	Hypothetical Membrane Spanning Protein (BMEII0279)	hypothetical protein BruAb2_0958 (BruAb2_0958)	hypothetical protein BAB2_0980 (BAB2_0980)		http://biocyc.org/BABO359391/NEW-IMAGE?type=NIL&object=GKDV-2948&redirect=T	http://www.genome.jp/dbget-bin/www_bget?bmf:BAB2_0980		BAB2_0980	BAW_20939	BRA1018	BOV_A0960	Unknown	Cytoplasmic Membrane																	#
BMEII0454	hypothetical protein BMEII0454 (BMEII0454)	hypothetical protein BruAb2_0396 (BruAb2_0396)	hypothetical protein BAB2_0400 (BAB2_0400)		http://biocyc.org/BABO359391/NEW-IMAGE?type=NIL&object=GKDV-2423&redirect=T	http://www.genome.jp/dbget-bin/www_bget?bmf:BAB2_0400		BAB2_0400	BAW_20386	BRA0836	BOV_A0784	Unknown	Cytoplasmic Membrane																	#
Intergenic			RNA-binding region RNP-1 (RNA recognition motif) BAB2_0509 NC_007624.1		http://biocyc.org/BABO359391/NEW-IMAGE?type=NIL&object=GKDV-2520&redirect=T	http://www.genome.jp/dbget-bin/www_bget?bmf:BAB2_0509		BAB2_0509	BAW_20489	BRA0976	BOV_A0915	Unknown	Unknown																	#
BMEI1765	phosphoadenosine phosphosulfate reductase (BMEI1765)	cysH: phosphoadenosine phosphosulfate reductase (BruAb1_0178)	cysH: Phosphoadenosine phosphosulfate reductase:Phosphoadenosine phosphosulfate reductase CysH-type (BAB1_0182)					BAB1_0182	BAW_10175	BS1330_I0182	BOV_0176	Amino acid transport and metabolism	Cytoplasmic																	P1MRA1pinni
BMEII0964	ASPARAGINE SYNTHETASE B (GLUTAMINE-HYDROLYZING) (BMEII0964)	hypothetical protein BruAb2_0897 (BruAb2_0897)	hypothetical protein BAB2_0920 (BAB2_0920)					BAB2_0920	BAW_20881	BRA0283	BOV_A0259	Transporter membrane associated	Cytoplasmic Membrane																	P1MRA1pinni
BMEII0972	COPPER-BINDING PERIPLASMIC PROTEIN PRECURSOR (BMEII0972)	nosD: NosD, copper ABC transporter, periplasmic copper-binding protein (BruAb2_0904)	nosD: Parallel beta-helix repeat:Carbohydrate binding and sugar hydrolysis:Periplasmic copper-binding (BAB2_0927)				Part of the nitrous oxide reductase neccesary for denitrification (nosRZDFYSLX), BMEII0975-0967 (Haine et al 2006)	BAB2_0927	BAW_20888	nosD	nosD	Transporter membrane associated	Periplasmic																	P1MRA1pinni
BMEII0539	Hypothetical Cytosolic Protein (BMEII0539)	hypothetical protein BruAb2_0480 (BruAb2_0480)	hypothetical protein BAB2_0487 (BAB2_0487)					BAB2_0487	BAW_20469	BRA0752	BOV_A0702	Unknown	Cytoplasmic Membrane																	P1MRA1pinni
BMEI1694	hypothetical protein BMEI1694 (BMEI1694)	hypothetical protein BruAb1_0253 (BruAb1_0253)	hypothetical protein BAB1_0258 (BAB1_0258)					BAB1_0258	BAW_10245	abscent	BOV_0245	Unknown	Cytoplasmic																	P1MRA1pinni
BMEII1086	FLAGELLAR BASAL-BODY ROD PROTEIN FLGG (BMEII1086)	flgG: flagellar basal-body rod protein FlgG (BRA0154)	flgG: flagellar basal-body rod protein FlgG (BruAb2_0150)					BAB2_0151	BAW_20148	BS1330_II0153	flgG	Cell wall/membrane/envelope biogenesis and motility	Outer Membrane																	P1MRpinni
BMEII0102	HIGH-AFFINITY BRANCHED-CHAIN AMINO ACID TRANSPORT SYSTEM PERMEASE PROTEIN LIVH (BMEII0102)	branched-chain amino acid ABC transporter, permease protein (BruAb2_0808)	Bacterial inner-membrane translocator (BAB2_0829)					BAB2_0829	BAW_20790	BRA0393	BOV_A0336	Amino acid transport and metabolism	Cytoplasmic																	P1A1A2Bpinni
BMEI1255	glycoprotein/polysaccharide metabolism (BMEI1255)	hypothetical protein BruAb1_0714 (BruAb1_0714)	Protein of unknown function DUF306 (BAB1_0716)					BAB1_0716	BAW_10690	BR0695	BOV_0686	Unknown	Cytoplasmic Membrane																	P1A1A2Bpinni
BMEII1064	(S)-2-hydroxy-acid oxidase chain D (BMEII1064)	glcD: GlcD, glycolate oxidase, subunit GlcD (BruAb2_0175)	ATPase, E1-E2 type:FAD linked oxidase, C-terminal:FAD linked oxidase, N-terminal (BAB2_0174)					BAB2_0174	BAW_20170	glcD	glcD	Energy metabolism	Cytoplasmic																	P1A2Bpinni
BMEI0063			NA				Bab1_2009, although annotated as pseudogene, the corresponding protein was detected in a library of secreted/surface exposed proteins (Marchesini et al 2004 Microb. Pathog). It has a bacterial immunoglobulin like domain (BID_1 domain) present in several phage and bacterial adhesins including the intimin of the enterohemorragic Escherichia coli related to bacterial-host cell interaction. Deletion …	BAB1_2009	BAW_11926	BS1330_I2003	BOV_1931-1934	Pathogenesis	Unknown																	P1pinniabortus
BMEI1722	SARCOSINE OXIDASE BETA SUBUNIT (BMEI1722)	D-amino acid oxidase family protein (BruAb2_0462)	Pyridine nucleotide-disulphide oxidoreductase, class-II:FAD dependent oxidoreductase:Sarcosine oxidase, beta subunit, heterot... (BAB1_0230)					BAB1_0230	BAW_10219	BRA0770	BOV_A0717	Amino acid transport and metabolism	Periplasmic																	MRA1A2B
BMEI0599	D-LACTATE DEHYDROGENASE (CYTOCHROME) (BMEI0599)	oxidoreductase (BruAb1_1405)	FAD linked oxidase, C-terminal:FAD linked oxidase, N-terminal (BAB1_1429)					BAB1_1429	BAW_11363	BR1410	BOV_1366	Energy metabolism	Periplasmic																	MRA1pinni
BMEI0934	ATP-DEPENDENT RNA HELICASE RHLE (BMEI0934)	ATP-dependent RNA helicase, DEAD/DEAH box family (BruAb1_1057)	ATP-dependent helicase, DEAD-box:DEAD/DEAH box helicase:Helicase, C-terminal:ATP/GTP-binding site motif A (P-loop) (BAB1_1072)					BAB1_1072	BAW_11023	BR1052	BOV_1017	Replication, recombination and repair	Outer Membrane																	MRA2Bpinni
						flagellar hook-associated protein FlgL		BAB2_1097	BAW_21051	BS1330_II1128	BOV_A1043	Cell wall/membrane/envelope biogenesis and motility	Flagellar																	A2Bpinni
BMEII0580	PROBABLE BLUE-COPPER PROTEIN YACK PRECURSOR (BMEII0580)	multicopper oxidase family protein (BruAb2_0526)	Multicopper oxidase, type 1:Multicopper oxidase, copper-binding:Twin-arginine translocation pathway signal (BAB2_0534)				cueO, metal detoxification, oxidation of Cu+1 to Cu2+ (López-Goñi I & O´Callaghan D, 2012)	BAB2_0534	BAW_20514	BRA0704	BOV_A0660	Intermediate metabolism	Periplasmic																	A2Bpinni
BMEI1374	MAGNESIUM AND COBALT TRANSPORT PROTEIN CORA (BMEI1374)	transporter (BruAb1_0581)	Mg2+ transporter protein, CorA-like (BAB1_0583)					BAB1_0583	BAW_10560	BR0559	BOV_0560	Transporter membrane associated	Cytoplasmic Membrane																	A2Bpinni
BMEI1824	ATP-DEPENDENT RNA HELICASE DEAD (BMEI1824)	ATP-dependent RNA helicase, DEAD/DEAH box family (BruAb1_0121)	Lipocalin-related protein and Bos/Can/Equ allergen:ATP-dependent helicase, DEAD-box:DEAD/DEAH box helicase:Helicase, C-termin... (BAB1_0121)					BAB1_0121	BAW_11065	BR0124	BOV_0120	Replication, recombination and repair	Cytoplasmic																	A2Bpinni
BMEI0036	COBW PROTEIN (BMEI0036)	cobalamin metabolism protein/P47K family protein (BruAb1_2010)	ATP/GTP-binding site motif A (P-loop):Cobalamin synthesis protein/P47K (BAB1_2036)					BAB1_2036	BAW_11952	BR2035	BOV_1957	Energy metabolism	Cytoplasmic Membrane																	A2Bpinni
BMEI1508	putative lipoprotein (BMEI1508)	hypothetical protein BruAb1_0448 (BruAb1_0448)	Protein of unknown function DUF374 (BAB1_0452)					BAB1_0452	BAW_10435	BR0426	BOV_0433	Unknown	Cytoplasmic																	A2Bpinni
BMEI1584	INVASION PROTEIN B (BMEI1584)	invasion protein B (BruAb1_0366)	invasion protein B (BAB1_0368)					BAB1_0368	BAW_10353	BS1330_I0341	BOV_0356	Pathogenesis	Cytoplasmic Membrane																	%suis
BMEI0361	ABC TRANSPORTER ATP-BINDING PROTEIN / ABC TRANSPORTER PERMEASE PROTEIN (BMEI0361)	NA	Protein of unknown function DUF214 (BAB1_1683)					BAB1_1683-1684	BAW_11607	BS1330_I1664	BOV_1616	Pathogenesis	Cytoplasmic membrane																	%suis
BMEI0267	mosC: MEMBRANE PROTEIN MOSC (BMEI0267)	hypothetical transporter (BruAb1_1763)	membrane protein MosC (BAB1_1790)					BAB1_1790	BAW_11712	BS1330_I1774	BOV_1705	Carbohydrate transport and metabolism	Cytoplasmic membrane																	%suis
BMEI0838	COME OPERON PROTEIN 3 (BMEI0838)	ComEC/Rec2 family protein, hypothetical (BruAb1_1151)	ComEC/Rec2-related protein (BAB1_1168)					BAB1_1168	BAW_11112	BS1330_I1141	BOV_1103	Cell wall/membrane/envelope biogenesis and motility	Cytoplasmic Membrane																	%ovis
BMEI1572	Hypothetical Membrane Spanning Protein (BMEI1572)	hypothetical protein BruAb1_0379 (BruAb1_0379)	Cytochrome c heme-binding site (BAB1_0382)					BAB1_0382	BAW_10366	BS1330_I0354	BOV_0369	Cell wall/membrane/envelope biogenesis and motility	Cytoplasmic Membrane																	#ovis
BMEI1960	METHYLTRANSFERASE (BMEI1960)	NA	SAM (and some other nucleotide) binding motif (BAB1_2170)					BAB1_2170-71	BAW_12082	BS1330_I2164	BOV_2082	Nucleotides transport and metabolism	Cytoplasmic Membrane																	#ovis
BMEI1394			mannose-6-phosphate isomerase	NA				BAB1_0562	BAW_10540	BS1330_I0535	BOV_0542	Carbohydrate transport and metabolism	Cytoplasmic																	#ovis
BMEII0300	dbsA: RIBOSE TRANSPORT ATP-BINDING PROTEIN RBSA (BMEII0300)	rbsA-4: RbsA-4, ribose ABC transporter, ATP-binding protein (BruAb2_0239)	rbsA-4: ATP/GTP-binding site motif A (P-loop):ABC transporter:AAA ATPase (BAB2_0238)					BAB2_0238	BAW_20231	BS1330_II0987	BOV_A0937	Carbohydrate transport and metabolism	Cytoplasmic membrane																	#ovis
BMEII0433	RIBOSE TRANSPORT SYSTEM PERMEASE PROTEIN RBSC (BMEII0433)	rbsC-3: ribose ABC transporter, permease protein (BruAb2_0372)	Bacterial inner-membrane translocator:Sodium:dicarboxylate symporter (BAB2_0376)					BAB2_0376	BAW_20364	BS1330_II0852	BOV_A0806	Carbohydrate transport and metabolism	Cytoplasmic membrane																	#ovis
BMEII0590	SUGAR-BINDING PROTEIN (BMEII0590)	sugar ABC transporter, periplasmic sugar-binding protein (BruAb2_0537)	Bacterial extracellular solute-binding protein, family 1 (BAB2_0547)					BAB2_0547	BAW_20526	BS1330_II0686	BOV_A0648	Carbohydrate transport and metabolism	Cytoplasmic Membrane																	#ovis
BMEI1420			Integrase, catalytic domain (BAB1_0539)	Integrase, catalytic domain (BAB1_0539)			sfuB-1 and sfuA-1, iron adquisition and storage. SfuB-1 is pseudo in B microti CCM 4915 (López-Goñi I & O´Callaghan D, 2012)	BAB1_0538-39	BAW_10519-10520	BS1330_I0515	BOV_0520	Replication, recombination and repair	Cytoplasmic																	#ovis
BMEII0166-67			flagellar biosynthesis protein FlhA	NA				BAB2_1089/90/91	BAW_21045	BS1330_II1123	BOV_A1037	Cell wall/membrane/envelope biogenesis and motility	Flagellar																	#abortus
BMEI1017			SALYCILATE HYDROXILASE	NAD binding site:Flavoprotein monooxygenase:Adrenodoxin reductase:Aromatic-ring hydroxylase (BAB1_0770)				BAB1_0975/76	BAW_10934	BS1330_I0956	BOV_0950	Pathogenesis	Cytoplasmic																	#abortus
BMEI1007			OMP25 PARALOG	outer membrane protein, putative (BAB1_0116)				BAB1_0989/90	BAW_10945	BS1330_I0967	BOV_1052	Pathogenesis	Outer membrane																	#abortus
BMEII1019			alpha-methylacyl-CoA racemase	L-carnitine dehydratase/bile acid-inducible protein F (BAB2_1036)			B suis mutant is attenuated at 48h postinfection in macrophages (Köhler S et al 2002)	BAB2_0218	BAW_20213	BS1330_II0221	BOV_A0207	Pathogenesis	Cytoplasmic																	#abortus
BMEI0709			4-HYDROXIPHENYLACETATO MONOOXIGENASE	NA				BAB1_1311/12	BAW_11249	BS1330_I1288	BOV_1255	Intermediate metabolism	Unknown																	#abortus
BMEI0861			short chain dehydrogenase/reductase family oxidoreductase	Eukaryotic thiol (cysteine) protease:Short-chain dehydrogenase/reductase SDR:Glucose/ribitol dehydrogenase (BAB1_1789)				BAB1_1145	BAW_11089	BS1330_I1118	BOV_1080-1081	Intermediate metabolism	Cytoplasmic																	#abortus
BMEII0291-92			putative amonobutyraldehide dehydrogenase/response regulator fusion	NA				BAB2_0966/65	BAW_20926	BS1330_II0996-997	BOV_A0946-0947	Lipid transport and metabolism	Cytoplasmic membrane																	#abortus
Intergenic			ribose ABC transporter substrate-binding protein					BAB2_0236	BAW_20230	BS1330_II0988	BOV_A0938	Nucleotides transport and metabolism	Periplasmic																	#abortus
BMEI1097			URACIL-DNA GLYCOSILASE	NA				BAB1_0888	BAW_10853	BS1330_I0865	BOV_0861	Nucleotides transport and metabolism	Cytoplasmic																	#abortus
BMEII0620			TrkA family protein	NA				BAB2_0580/81	BAW_20557	BS1330_II0653	BOV_A0621	Amino acid transport and metabolism	Cytoplasmic membrane																	#abortus
BMEII0630-31			branched-chain amino acid ABC transporter permease	NA				BAB2_0590/91	BAW_20566	BS1330_II0644	BOV_A0612	Amino acid transport and metabolism	Cytoplasmic membrane																	#abortus
BMEI0664			SUGAR ABC TRANSPORTER-PERMEASE.	Bacterial inner-membrane translocator:Sodium:dicarboxylate symporter (BAB2_0376)				BAB1_1359/60	BAW_11295	BS1330_I1335	BOV_1300	Carbohydrate transport and metabolism	Cytoplasmic membrane																	#abortus
BMEII0754-55			sugar ABC transporter periplasmic sugar-binding protein	NA				BAB2_0721/22	BAW_20690	BS1330_II0512	BOV_A0449	Carbohydrate transport and metabolism	Periplasmic																	#abortus
BMEII1119			multidrug resistance protein B, efflux	Tetracycline resistance protein TetB:Major facilitator superfamily (MFS) (BAB2_0979)				BAB2_0114	BAW_20113	BS1330_II0115	BOV_A0107	Transporter membrane associated	Cytoplasmic membrane																	#abortus
BMEII0097			cation P-type ATPase transporter	cadA-1: DNA gyrase, subunit B:H+ transporting ATPase, proton pump:Cadmium-transporting ATPase:ATP/GTP-binding site motif A (P-loop):A... (BAB1_2019)				BAB2_1160/59	BAW_21110	BS1330_II1189	BOV_A1100	Transporter membrane associated	Cytoplasmic membrane																	#abortus
BMEI1464			HEME O (PROTOHEME IX FARNESILTRANSFERASE.	UbiA prenyltransferase:4-hydroxybenzoate polyprenyl transferase, proteobacterial (BAB1_0443)				BAB1_0494	BAW_10477	BS1330_I0470	BOV_0475	Energy metabolism	Cytoplasmic membrane																	#abortus
BMEI0870			HP	NA				BAB1_1136	BAW_11080	BS1330_I1109	BOV_1071	Unknown	Cytoplasmic																	#abortus
BMEII0238			CHP HDED-like	NA				BAB2_1022	BAW_20980	BS1330_II1053	BOV_A0999	Unknown	Cytoplasmic membrane																	#abortus
BMEI1696			hypothetical membrane spanning protein					BAB1_0256	BAW_10243	??? BSUIS_A0252	BOV_0243	Unknown	Unknown																	#abortus
BMEI0999			hypothetical protein	NA				BAB1_0998	BAW_10951	BS1330_I0976	Not found	Unknown	Unknown																	#abortus
BMEI0822			CHP	NA				BAB1_1185	BAW_11129	BS1330_I1159	BOV_1120	Unknown	Unknown																	#abortus
BMEII1072			hypothetical protein	NA				BAB2_0166	BAW_20162	BS1330_II0168	NO GEN RELATED	Unknown	Unknown																	#abortus
BMEI0806	hypothetical protein BMEI0806 (BMEI0806)	hypothetical protein BruAb1_1187 (BruAb1_1187)	hypothetical protein BAB1_1204 (BAB1_1204)					BAB1_1204	BAW_11146	BS1330_I1177	BOV_1140	Unknown	Cytoplasmic membrane																	#abortus
BMEI1008			HP	NA				BAB1_0988	BAW_10944	BS1330_I0966	BOV_0115-0116	Unknown	Unknown																	#abortus
BMEI1000			CHP	NA				BAB1_0997	BAW_10950	BS1330_I0975	Not found	Unknown	Unknown																	#abortus
BMEI1660			HP	NA				BAB1_0293	BAW_10278	BS1330_I0262	BOV_0280	Unknown	Cytoplasmic																	#abortus
BMEI1595			hypothetical protein	NA				BAB1_0357	BAW_10342	BS1330_I0328	NO GEN RELATED	Unknown	Unknown																	#abortus
BMEII0187			chp	NA				BAB2_1071	BAW_20994	BS1330_II1104	Not found	Unknown	Unknown																	#abortus
BMEI1165			hypothetical protein	NA				BAB1_0814	BAW_10783	BS1330_I0790	BOV_0791	Unknown	Unknown																	#abortus
BMEII1018	NADH OXIDASE (BMEII1018)	FMN-binding oxidoreductase (BruAb2_0221)	NADH:flavin oxidoreductase/NADH oxidase:FMN/related compound-binding core (BAB2_0219)		http://biocyc.org/BABO359391/NEW-IMAGE?type=NIL&object=GKDV-2260&redirect=T	http://www.genome.jp/dbget-bin/www_bget?bmf:BAB2_0219		BAB2_0219	BAW_20214	BS1330_II0222	BOV_A0206	Energy metabolism	Cytoplasmic																	#suis
BMEI1897	hypothetical protein BMEI1897 (BMEI1897)	hypothetical protein BruAb1_0046 (BruAb1_0046)	hypothetical protein BAB1_0043 (BAB1_0043)		http://biocyc.org/BABO359391/NEW-IMAGE?type=NIL&object=GKDV-43&redirect=T	http://www.genome.jp/dbget-bin/www_bget?bmf:BAB1_0043		BAB1_0043	BAW_10043	BS1330_I0046 (BR0046)	Intergenic	Unknown	Unknown																	#ovis
BMEA_A1001	Brucella melitensis ATCC 23457 chromosome I YP_002732703.1	BruAb1_0971 YP_221687.1	BAB1_0982 NC_007618.1		http://biocyc.org/BABO359391/NEW-IMAGE?type=NIL&object=GKDV-918&redirect=T	http://www.genome.jp/dbget-bin/www_bget?bmf:BAB1_0982		BAB1_0982	BAW_10939	BR0965	Intergenic	Unknown	Cytoplasmic Membrane																	#ovis
Intergenic			hypothetical protein (BAB2_0466 NC_007624.1)		http://biocyc.org/BABO359391/NEW-IMAGE?type=NIL&object=GKDV-2481&redirect=T	http://www.genome.jp/dbget-bin/www_bget?bmf:BAB2_0466	with pfam domain Ubiquitinol-cytochrome C reductase Fe-S subunit TAT signal	BAB2_0466	BAW_20448	partial sequence	partial sequence	Unknown	Periplasmic																	#suisovis
BMEII0055	hypothetical protein BMEII0055 (BMEII0055)	hypothetical protein BruAb2_0038 (BruAb2_0038)	hypothetical protein BAB2_0037 (BAB2_0037)					BAB2_0037	BAW_20037	BRA0038	Intergenic	Unknown	Cytoplasmic Membrane																	%ovis
BMEII1138	Hypothetical protein		BAB2_0093 NC_007624.1					BAB2_0093	BAW_20093	BRA0095	Intergenic	Unknown	Unknown																	%ovis
BMEI0205	IMMUNOGLOBULIN-BINDING PROTEIN EIBE (BMEI0205)	hypothetical protein BruAb1_1825 (BruAb1_1825)	hypothetical protein BAB1_1854 (BAB1_1854)					BAB1_1854	BAW_11775	BR1846	Intergenic	Unknown	Unknown																	%ovis
BMEII0942			sugar ABC transporter, permease	Binding-protein-dependent transport systems inner membrane component (BAB1_0240)				BAB2_0900	BAW_20859	BS1330_II0303	BOV_A0281	Carbohydrate transport and metabolism	Cytoplasmic membrane																	%abortusovis
BMEI0654-55			ABC transporter ATP-binding protein/permease	ATP/GTP-binding site motif A (P-loop):ABC transporter:AAA ATPase:Spermidine/putrescine ABC transporter ATP-binding subunit (BAB1_1627)				BAB1_1369-70	BAW_11304	BS1330_I1345	BOV_1308	Transporter membrane associated	Cytoplasmic membrane																	%abortusovis
BMEI1742			ABC transporter	ABC transporter, transmembrane region:ATP/GTP-binding site motif A (P-loop):ABC transporter:AAA ATPase (BAB1_0468)				BAB1_0207	BAW_10198	BS1330_I0206	BOV_0198	Transporter membrane associated	Cytoplasmic																	%abortussuis
Intergenic			amino acid ABC transporter, permease protein KO: K02028 polar amino acid transport system ATP-binding proetin (BAB1_0767 YP_414200.1 )					BAB1_0767	BAW_10736	intergenic region	partial sequence	Transporter membrane associated	Cytoplasmic																	%suisovis
BMEI1817-18			DEAD/DEAH box helicase:Helicase, C-terminal:ATP/GTP-bindi					BAB1_0130	BAW_11074	BS1330_I0132	BOV_0123	Replication, recombination and repair	Cytoplasmic																	%abortussuis
BMEI0628	hypothetical protein BMEI0628 (BMEI0628)	hypothetical protein BruAb1_1372 (BruAb1_1372)	Endonuclease/exonuclease/phosphatase family (BAB1_1395)					BAB1_1395	BAW_11329	BS1330_I1370	BOV_1333	Nucleotides transport and metabolism	Cytoplasmic																	#suisovis
Intergenic			Aminotransferase, class-II (BAB2_0853 NC_007624.1)		http://biocyc.org/BABO359391/NEW-IMAGE?type=NIL&object=GKDV-2834&redirect=T	http://www.genome.jp/dbget-bin/www_bget?bmf:BAB2_0853		BAB2_0853	BAW_20814	abscent	partial sequence	Amino acid transport and metabolism	Extracellular																	#suisovis
BMEII0102			branched-chain amino acid ABC transporter, permease protein livH	Bacterial inner-membrane translocator (BAB2_0829)				BAB2_1154/55	BAW_21106	BS1330_II1185	BOV_A1096	Amino acid transport and metabolism	Cytoplasmic membrane																	#abortusovis
BMEI1401			transposase	Integrase, catalytic domain (BAB2_1032)				BAB1_0556	BAW_10534	BS1330_I0529	BOV_0536	Replication, recombination and repair	Cytoplasmic																	#abortussuis
BMEI0926			MULTIDRUG RESISTANCE PROTEIN B, EmrB/QacA FAMILY	Gram-negative bacterial RTX secretion protein D:Secretion protein HlyD (BAB2_0764)				BAB1_1080	BAW_11030	BS1330_I1056	BOV_1025	Transporter membrane associated	Cytoplasmic membrane																	#abortusovis
BMEI0058			outer membrane autotransporter	Aminoacyl-tRNA synthetase, class I:ATP/GTP-binding site motif A (P-loop):Autotransporter beta-domain:Outer membrane autotran... (BAB2_1107)			One of the four autotransporters described so far in Brucella, known as omaA in B suis. All are pseudogenes in B melitensis 16M. It has been suggested that the combination present in each genome related to host and tissue tropism. Other autotransporters with different degree of similarity are encoded in BOV_A0152, BOV_A1053, and BOV_1937 (pseudogene in marine isolates) Tsolis R et al 2009 PLoSOne	BAB1_2013	BAW_11930	BS1330_I2007	BOV_1937	Transporter membrane associated	Unknown																	#abortusovis
BMEI1421			transposase					INTERGENIC	INTERGENIC	intergenic region	BOV_0518	Unknown	Unknown																	#abortussuis
BMEI1594	hypothetical protein BMEI1594 (BMEI1594)	lipoprotein, hypothetical (BruAb1_0354)	Esterase/lipase/thioesterase, active site (BAB1_0358)					BAB1_0358	BAW_10343	BS1330_I0329	BOV_0343	Lipid transport and metabolism	Cytoplasmic Membrane																	P1MRA1ovis
BMEII1057	TRANSPORTER, LysE family (BMEII1057)	transporter, LysE family (BruAb2_0181)	Lysine exporter protein (LYSE/YGGA) (BAB2_0180)					BAB2_0180	BAW_20176	BS1330_II0183	BOV_A0168	Amino acid transport and metabolism	Cytoplasmic																	P1MRA1ovis
BMEII0002	RIBOSOMAL-PROTEIN-SERINE ACETYLTRANSFERASE (BMEII0002)	acetyltransferase, GNAT family (BruAb2_0091)	GCN5-related N-acetyltransferase (BAB2_0090)					BAB2_0090	BAW_20090	BS1330_II0091	BOV_A0085	Amino acid transport and metabolism	Unknown																	P1MRA1ovis
BMEI0029	L-SORBOSE DEHYDROGENASE (BMEI0029)	L-sorbose dehydrogenase, FAD dependent, hypothetical (BruAb1_2017)	Glucose-methanol-choline oxidoreductase:GMC oxidoreductase (BAB1_2042)					BAB1_2042	BAW_11958	BS1330_I2036	BOV_1964	Carbohydrate transport and metabolism	Cytoplasmic membrane																	P1MRA1ovis
BMEII0430	ERYTHRITOL KINASE (BMEII0430)	eryA: EryA, erythritol kinase (BruAb2_0368)	eryA: Carbohydrate kinase, FGGY (BAB2_0372)					BAB2_0372	BAW_20360	BS1330_II0857	BOV_A0811	Carbohydrate transport and metabolism	Periplasmic																	P1MRA1ovis
BMEII0820	ALS OPERON REGULATORY PROTEIN (BMEII0820)	transcriptional regulator, LysR family (BruAb2_0777)	Bacterial regulatory protein LysR, HTH motif:LysR substrate binding domain (BAB2_0793)					BAB2_0793	BAW_20759	BS1330_II0442	BOV_A0389	Regulator/ transcription	Cytoplasmic																	P1MRA1ovis
BMEI1569	NITROGEN FIXATION PROTEIN FIXI (E1-E2 TYPE CATION ATPASE FIXI) (BMEI1569)	nitrogen fixation protein FixI, hypothetical (BruAb1_0383)	Cation-transporting ATPase A, P type:Copper-transporting ATPase:ATPase, E1-E2 type:Mercury scavenger protein:Haloacid dehalog... (BAB1_0386)					BAB1_0386	BAW_10370	BS1330_I0358	BOV_0373	Transporter membrane associated	Cytoplasmic membrane																	P1MRA1ovis
BMEI1223	TRANSPOSASE (BMEI1223)	transposase, hypothetical (BruAb1_0746)	Integrase, catalytic domain (BAB1_0747)					BAB1_0747	BAW_10721	BS1330_I0725	BOV_0723	Replication, recombination and repair	Cytoplasmic																	P1MRA1ovis
BMEA_A0628	Brucella melitensis ATCC 23457 chromosome IYP_002732349.1 (BMEA_A0628)	YP_221349.1 (BruAb1_0610)	HK97 family major capsid protein					BAB1_0613	BAW_10589	BS1330_I0585	BOV_0590	Replication, recombination and repair	Cytoplasmic																	P1MRA1ovis
Intergenic		YP_222287.1 (BruAb1_1603)	hypothetical protein (BAB1_1633)		http://biocyc.org/BABO359391/NEW-IMAGE?type=NIL&object=GKDV-1528&redirect=T	http://www.genome.jp/dbget-bin/www_bget?bmf:BAB1_1633		BAB1_1633	BAW_11561	BR1616	partial sequence	Energy metabolism	Cytoplasmic Membrane																	P1MRA1ovis
BMEI1275	hypothetical protein BMEI1275 (BMEI1275)	hypothetical protein BruAb1_0690 (BruAb1_0690)	Protein of unknown function DUF159 (BAB1_0693)					BAB1_0693	BAW_10667	BS1330_I0669	BOV_0667	Unknown	Cytoplasmic																	P1MRA1ovis
BMEI0325	MotA/TolQ/ExbB proton channel family (BMEI0325)	hypothetical protein BruAb1_1698 (BruAb1_1698)	hypothetical protein BAB1_1725 (BAB1_1725)					BAB1_1725	BAW_11648	BS1330_I1707	BOV_1655	Unknown	Cytoplasmic Membrane																	P1MRA1ovis
BMEI0064	hypothetical protein BMEI0064 (BMEI0064)	hypothetical protein BruAb1_1983 (BruAb1_1983)	hypothetical protein BAB1_2008 (BAB1_2008)		http://biocyc.org/BABO359391/NEW-IMAGE?type=NIL&object=GKDV-1895&redirect=T	http://www.genome.jp/dbget-bin/www_bget?bmf:BAB1_2008		BAB1_2008	BAW_11925	BR2008	Intergenic	Unknown	Unknown																	P1MRA1ovis
BMEA_A0207	Brucella melitensis ATCC 23457 chromosome I YP_002731962.1	BruAb1_0193 YP_220965.1	BAB1_0198 YP_413686.1		http://biocyc.org/BABO359391/NEW-IMAGE?type=NIL&object=GKDV-187&redirect=T	http://www.genome.jp/dbget-bin/www_bget?bmf:BAB1_0198		BAB1_0198	BAW_10190	BR0198	Intergenic	Unknown	Cytoplasmic																	P1MRA1ovis
BMEI0625	hypothetical protein BMEI0625 (BMEI0625)	hypothetical protein BruAb1_1375 (BruAb1_1375)	hypothetical protein BAB1_1398 (BAB1_1398)		http://biocyc.org/BABO359391/NEW-IMAGE?type=NIL&object=GKDV-1303&redirect=T	http://www.genome.jp/dbget-bin/www_bget?bmf:BAB1_1398		BAB1_1398	BAW_11332	BR1379	Intergenic	Unknown	Cytoplasmic Membrane																	P1MRA1ovis
Intergenic		YP_222178.1 (BruAb1_1489)	hypothetical protein (BAB1_1515)		http://biocyc.org/BABO359391/NEW-IMAGE?type=NIL&object=GKDV-1416&redirect=T	http://www.genome.jp/dbget-bin/www_bget?bmf:BAB1_1515		BAB1_1515	BAW_11447	BR1496	Intergenic	Unknown	Cytoplasmic Membrane																	P1MRA1ovis
BMEI1317	hypothetical protein BMEI1317 (BMEI1317)	hypothetical protein BruAb1_0644 (BruAb1_0644)	hypothetical protein BAB1_0648 (BAB1_0648)		http://biocyc.org/BABO359391/NEW-IMAGE?type=NIL&object=GKDV-600&redirect=T	http://www.genome.jp/dbget-bin/www_bget?bmf:BAB1_0648		BAB1_0648	BAW_10622	BR0625	Intergenic	Unknown	Unknown																	P1MRA1ovis
BMEA_A1400	Brucella melitensis ATCC 23457 chromosome I YP_002733069.1		BAB1_1372 NC_007618.1		http://biocyc.org/BABO359391/NEW-IMAGE?type=NIL&object=GKDV-1278&redirect=T	http://www.genome.jp/dbget-bin/www_bget?bmf:BAB1_1372		BAB1_1372	BAW_11306	BR1352	partial sequence	Unknown	Cytoplasmic Membrane																	P1A1A2Bovis
Not found		YP_223369.1 (BruAb2_0595)	BAB2_0612 NC_007624.1;amino acid ABC transporter substrate-binding protein					BAB2_0612	BAW_20585	BS1330_I0858	BOV_A0593	Amino acid transport and metabolism	Periplasmic																	P1MRA1suis
BMEII0413	CITRATE LYASE BETA CHAIN / CITRYL-COA LYASE SUBUNIT (BMEII0413)	citrate lyase beta chain (BruAb2_0351)	ATP/GTP-binding site motif A (P-loop) (BAB2_0355)					BAB2_0355	BAW_20343	BS1330_II0874	BOV_A0826	Carbohydrate transport and metabolism	Cytoplasmic																	P1MRA1suis
BMEI0275	mgps: ATP-DEPENDENT DNA HELICASE (BMEI0275)	ATP-dependent helicase (BruAb1_1754)	DEAD/DEAH box helicase:Helicase, C-terminal:ATP/GTP-binding site motif A (P-loop):Aldehyde dehydrogenase (BAB1_1781)					BAB1_1781	BAW_11703	BS1330_I1764	BOV_1705	Replication, recombination and repair	Cytoplasmic																	P1MRA1suis
BMEII0140	ALDEHYDE DEHYDROGENASE B (BMEII0140)	aldehyde dehydrogenase family protein (BruAb2_1092)	Aldehyde dehydrogenase (BAB2_1114)				Glycolysis / Gluconeogenesis, Pentose and glucuronate interconversions Ascorbate and aldarate metabolism Fatty acid degradation Valine, leucine and isoleucine degradationLysine degradation, related to BAB2_0327 (pseudogene in marine isolates) BAB1_0211 (pseudogene in B ceti A2B), BAB2_0976 (pseudogene in B ceti A2B), BAB2_1130, BAB2_0566, BAB2_1035, BAB2_1114 (pseudogene in B ceti P1MRA1A2B, B pi…	BAB2_1114	BAW_21068	BS1330_II1146	BOV_A1059	Energy metabolism	Cytoplasmic																	P1MRA1ovis
BMEII0728	CELLULOSE SYNTHASE CATALYTIC SUBUNIT (UDP-FORMING) (BMEII0728)	glycosyl transferase, group 2 family protein (BruAb2_0678)	glycosyl transferase, group 2 family protein (BAB2_0693)					BAB2_0693	BAW_20664	BS1330_II0539	BOV_A0475	Carbohydrate transport and metabolism	Cytoplasmic Membrane																	MRA1A2Bovis
BMEII0870	ALCOHOL DEHYDROGENASE (ACCEPTOR) (BMEII0870)	oxidoreductase, GMC family (BruAb2_0803)	Glucose-methanol-choline oxidoreductase:GMC oxidoreductase (BAB2_0824)					BAB2_0824	BAW_20785	BS1330_II0395	BOV_A0341	Carbohydrate transport and metabolism	Cytoplasmic																	MRA1A2Bovis
BMEII0764	hypothetical protein BMEII0764 (BMEII0764)	hypothetical protein BruAb2_0716 (BruAb2_0716)	hypothetical protein BAB2_0732 (BAB2_0732)		http://biocyc.org/BABO359391/NEW-IMAGE?type=NIL&object=GKDV-2730&redirect=T	http://www.genome.jp/dbget-bin/www_bget?bmf:BAB2_0732		BAB2_0732	BAW_20700	BRA0506	intergenic	Unknown	Cytoplasmic																	MRA1ovis
BMEI1305	PORIN (BMEI1305)	omp2b: Omp2b, porin (BruAb1_0657)	omp2b: ATP/GTP-binding site motif A (P-loop):Porin, alpha proteobacteria type (BAB1_0660)					BAB1_0660	BAW_10634	BS1330_I0635	BOV_0632	Carbohydrate transport and metabolism	Outer Membrane																	P1MRovis
BMEI1406			IS711, transposase orfB	Transposase, IS4 (BAB2_0390)				BAB1_0551	BAW_10117	BS1330_I0974	BOV_1091	Replication, recombination and repair	Cytoplasmic																	P1MRovis
BMEI1398	TRANSPOSASE (BMEII0716)	ISBm1, transposase orfB (BR0534)	transposase orfB (BruAb1_0557)					BAB1_0558	BAW_10536	Not found	BOV_A0509	Replication, recombination and repair	Cytoplasmic membrane																	P1MRovis
BMEI0431	hypothetical protein BMEI0431 (BMEI0431)	hypothetical protein BruAb1_1575 (BruAb1_1575)	hypothetical protein BAB1_1604 (BAB1_1604)					BAB1_1604	BAW_11534	BR1588	Intergenic	Unknown	Cytoplasmic Membrane																	P1A2Bovis
BMEI1108			2-DEHYDRO 3-DEOXIGLUCOKINASE	NA				BAB1_0877	BAW_10842	BS1330_I0854	BOV_0849	Carbohydrate transport and metabolism	Cytoplasmic																	A1A2Babortus
BMEI1096			NUCLEASE DOMAIN PROTEIN.	Proline-rich extensin (BAB2_0446)				BAB1_0889	BAW_10854	BS1330_I0866	BOV_0862	Nucleotides transport and metabolism	Unknown																	A2Babortus
BMEI1095	hypothetical protein BMEI1095 (BMEI1095)	hypothetical protein BruAb1_0883 (BruAb1_0883)	hypothetical protein BAB1_0890 (BAB1_0890)					BAB1_0890	BAW_10855	BR0871	Intergenic	Unknown	Cytoplasmic																	A2Bovis
BMEI1224	hypothetical protein BMEI1224 (BMEI1224)	hypothetical protein BruAb1_0745 (BruAb1_0745)	hypothetical protein BAB1_0746 (BAB1_0746)					BAB1_0746	BAW_10720	BS1330_I0724	Intergenic	Unknown	Cytoplasmic																	A2Bsuis
BMEI1644			D-HYDANTOINASE (DIHYDROPYRIMIDINASE)	pyrC-1: Dihydroorotase:Dihydroorotase multifunctional complex type:Amidohydrolase (BAB1_0688)				BAB1_0308/09	BAW_10294	BS1330_I0279	BOV_0292	Nucleotides transport and metabolism	Cytoplasmic																	P1MRA2Bpinniabortus
BMEI0692			CHP	NA			cbtA, Co2+ uptake (López-Goñi I & O´Callaghan D, 2012)	BAB1_1329	BAW_11266	BS1330_I1305	BOV_1272	Unknown	Cytoplasmic membrane																	P1MRA2Bpinniabortus
BMEII1009			GAF/GGDEF domain protein	PAS domain:GGDEF:PAS-associated C-terminal domain:PAC motif:EAL domain (BAB1_0220)				BAB2_0964	BAW_20925	BS1330_II0232	BOV_A0247	Intermediate metabolism	Cytoplasmic membrane																	P1A1A2Bpinniabortus
BMEII0945			sugar ABC transporter, periplasmic sugar-binding protein	Bacterial extracellular solute-binding protein, family 1 (BAB1_0238)				BAB2_0903	BAW_20861	intergenic region	intergenic	Amino acid transport and metabolism	Periplasmic																	P1A1A2Bpinniabortussuisovis
BMEI1640			MutT/NUDIX FAMILY PROTEIN	NA				BAB1_0312	BAW_10297	BS1330_I0282	BOV_0295	Energy metabolism	Unknown																	P1A1A2Bpinniabortus
BMEII0943-44			sugar ABC transporter permease	Binding-protein-dependent transport systems inner membrane component (BAB1_0239)				BAB2_0901	BAW_20860	BS1330_II0302	BOV_A0280	Carbohydrate transport and metabolism	Cytoplasmic membrane																	MRA1A2Bpinniabortus
BMEI1012	INTEGRASE/RECOMBINASE (BMEI1012)	site-specific recombinase, phage integrase family (BruAb1_0972)	Phage integrase (BAB1_0983)					BAB1_0983	BAW_10940	BR0966	abscent	Replication, recombination and repair	Cytoplasmic																	P1MRA1pinniovis
BMEII0546			aa proccesing enzyme	NA				BAB2_0495/96	BAW_20477	BS1330_II0736	BOV_A0694	Amino acid transport and metabolism	Cytoplasmic																	P1MRA1abortus
BMEI1923	ISOVALERYL-COA DEHYDROGENASE (BMEI1923)	ivd: Ivd, isovaleryl-CoA dehydrogenase (BruAb1_0020)	isovaleryl-CoA dehydrogenase (BAB1_0020)	Acyl-CoA dehydrogenase:Acyl-CoA dehydrogenase, C-terminal:Acyl-CoA dehydrogenase, central domain:Acyl-CoA dehydrogenase, N-te... (BAB2_0791)				BAB1_0020	BAW_10020	BS1330_I0020	BOV_0017	Lipid transport and metabolism	Cytoplasmic																	P1MRA1abortus
BMEII0547			chp	NA				BAB2_0497/98	BAW_20478	BS1330_II0735	BOV_A0693	Unknown	Unknown																	P1MRA1abortus
BMEII1037			Zinc protease	Insulinase-like peptidase, family M16:Peptidase M16 inactive (BAB1_0509)				BAB2_0200/01	BAW_20196	BS1330_II0205	BOV_A0187/88	Transporter membrane associated	Unknown																	P1MRA1abortussuis
BMEII0572	5-DEHYDRO-2-DEOXYGLUCONOKINASE (BMEII0572)	IolC myo-catabolism protein (BruAb2_0517)	Carbohydrate kinase, PfkB (BAB2_0526)					BAB2_0526	BAW_20506	BS1330_II0706	BOV_A0669	Carbohydrate transport and metabolism	Cytoplasmic																	P1MRA1pinnisuisovis
			Queuine TRNAribosyltransferase					INTERGENIC	INTERGENIC	BS1330_I0972	BOV_1052	Replication, recombination and repair	Unknown																	P1MRA1pinniabortusovis
BMEII0948		BruAb2_0881	nitrite transporter	NA			Part of the respiratory nitrate reductase plus the nitrite extrusion protein (narKGHJI). Nitrite detoxification	BAB2_0902	BAW_20865	BS1330_II0297	BOV_A0276	Transporter membrane associated	Cytoplasmic membrane																	P1MRA1A2Babortusovis
BMEI1341			hypothetical protein					BAB1_0624/25	BAW_10599	BS1330_I0597	BOV_0600	Unknown	Unknown																	P1MRA2Bpinniabortussuis
BMEI0710	BMEI 0710 NP_539627.1		phospholipase/carboxylesterase family protein					BAB1_1309-10	BAW_11248	BS1330_I1287	BOV_1254	Lipid transport and metabolism	Unknown																	P1A1A2Bpinniabortusovis
BMEII0710			ISBm1, transposase orfA	ISBm1, transposase orfA (BAB1_0557)				BAB2_0681	absent	BS1330_I0530	BOV_A0525	Nucleotides transport and metabolism	Cytoplasmic																	P1A1A2Bpinnisuisovis
BMEI1802-03			Phosphate acetyl/butaryl transferase/NADP-dependent malic enzyme	Malic oxidoreductase:Phosphate acetyl/butaryl transferase (BAB1_1036)				BAB1_0144	BAW_11088	BS1330_I0146	BOV_0140	Intermediate metabolism	Cytoplasmic																	P1MRabortussuisovis
BMEI0399			dihydroxyacetone kinase family protein	NA				BAB1_1642-1644	BAW_11570	BS1330_I1621	BOV_1570	Lipid transport and metabolism	Cytoplasmic																	MRA1A2Bpinniabortussuis
BMEI0729			NA	NA				BAB1_1287-89	BAW_11228	BS1330_I1265	BOV_1230	Unknown	Cytoplasmic membrane																	MRA1A2Babortusovis
BMEII1011			oxidoreductase, FAD-binding	NA				BAB2_0225	BAW_20220	BS1330_II0230	BOV_A0213	Intermediate metabolism	Cytoplasmic membrane																	MRA2Bpinniabortusovis
BMEI0396-97			dihydroxyacetone kinase family protein	NA				BAB1_1645-1646	BAW_11571	BS1330_I1622	BOV_1571/72	Lipid transport and metabolism	Cytoplasmic																	A1A2Bpinniabortussuis
BMEI0551			hypothetical protein	NA				BAB1_1477/78	BAW_11412	BS1330_I1453	BOV_1414	Unknown	Cytoplasmic membrane																	A1A2Bpinniabortusovis
BMEII0816			3-hydroxiacyl-Coa-dehydrogenase	Short-chain dehydrogenase/reductase SDR:Glucose/ribitol dehydrogenase (BAB2_0029)				BAB2_0788/89	BAW_20755	BS1330_II0446	BOV_A0393	Intermediate metabolism	Unknown																	A2Bpinniabortus
BMEII0825			uracil-xhantine permease	NA				BAB2_0798/99/800	BAW_20762	BS1330_II0439	BOV_A0384	Transporter membrane associated	Cytoplasmic membrane																	A2Bpinniabortus
BMEII1059			CHP	ErfK/YbiS/YcfS/YnhG (BAB1_0138)				BAB2_0178	BAW_20174	BS1330_II0181	BOV_A0165	Unknown	Unknown																	A2Bpinniabortus
BMEI1745			hypothetical protein	NA				BAB1_0205	BAW_10196	BS1330_I0204	BOV_0168	Unknown	Unknown																	A2Babortus
BMEI0155			NA	NCS1 nucleoside transporter family protein				BAB1_1907	BAW_11827	BS1330_I1902	BOV_1836	Nucleotides transport and metabolism	Cytoplasmic membrane																	A1A2Bpinniabortus
BMEI1221-22			transposition protein	NA				BAB1_0748	BAW_10722	BS1330_I0726	BOV_0726	Unknown	Cytoplasmic																	A2Bpinniabortus
BMEI0232			NA					BAB1_1825	BAW_11747	BS1330_I1811	BOV_1750	Unknown	Cytoplasmic membrane																	A2Bpinniabortusovis
BMEII0289			glutamyl-tRNA(Gln) amidotransferase	gatA: Amidase:Glutamyl-tRNA(Gln) amidotransferase A subunit (BAB2_0646)				BAB2_0968-69	BAW_20928	BS1330_II0999	BOV_A0949	Nucleotides transport and metabolism	Cytoplasmic																	A2Bpinniabortussuisovis
BMEI1022			amino acid ABC transporter substrate-binding protein	Solute-binding protein/glutamate receptor:Ionotropic glutamate receptor:Bacterial extracellular solute-binding protein, family 3 (BAB1_0881)				BAB1_0970	BAW_10929	BS1330_I0951	BOV_0945	Amino acid transport and metabolism	Periplasmic																	P1abortus
			transposase					INTERGENIC	INTERGENIC	BS1330_I0916	partial sequence	Replication, recombination and repair	Unknown																	A1pinniabortussuisovis
			threonine dehydratase					INTERGENIC	INTERGENIC	BS1330_I1047	BOV_1016	Replication, recombination and repair	Unknown																	P1pinniabortusovis
BMEII0442			hp only in brucella	NA				BAB2_0386/87	BAW_20373	BS1330_II0843	BOV_A0798	Unknown	Cytoplasmic membrane																	P1abortus
BMEII0722			hp	NA				BAB2_0688	BAW_20659	BS1330_II0544	BOV_A0480	Unknown	Unknown																	P1abortus
NOT FOUND			hypothetical protein					NOT FOUND	NOT FOUND	BS1330_II0431	BOV_A0377	Replication, recombination and repair	Cytoplasmic																	P1ovis
BMEII0802			DAUNORUBICIN RESISTANCE ATP-BINDING PROTEIN DRRA	ATP/GTP-binding site motif A (P-loop):ABC transporter:AAA ATPase (BAB2_0926)				BAB2_0772	BAW_20740	BS1330_II0461	BOV_A0403	Transporter membrane associated	Cytoplasmic membrane																	P1abortussuis
BMEI0464&0465			aspartyl/asparaginyl beta-hydroxylase					BAB1_1568-69	BAW_11500-501	BS1330_I1546	BOV_1500	Amino acid transport and metabolism	Unknown																	P1abortussuisovis
BMEII0340	HIGH-AFFINITY BRANCHED-CHAIN AMINO ACID TRANSPORT SYSTEM PERMEASE PROTEIN LIVM (BMEII0340)	branched-chain amino acid ABC transporter, permease protein (BruAb2_0276)	Bacterial inner-membrane translocator:Sodium:dicarboxylate symporter:Blood group Rhesus C/E and D polypeptide (BAB2_0278)					BAB2_0278	BAW_20269	BS1330_II0949	BOV_A0898	Amino acid transport and metabolism	Cytoplasmic membrane																	MRovis
BMEII0616	Hypothetical Membrane Spanning Protein (BMEII0616)	NA	hypothetical protein BruAb2_0563 (BruAb2_0563)					BAB2_0576	BAW_20553	BS1330_II0657	BOV_A0624	Unknown	Cytoplasmic membrane																	MRovis
BMEI1201	Hypothetical Cytosolic Protein (BMEI1201)	hypothetical protein BR0752 (BR0752)	hypothetical protein BruAb1_0769 (BruAb1_0769)					BAB1_0776	BAW_10745	BS1330_I0748	BOV_0746	Unknown	Cytoplasmic																	MRovis
BMEI0261	HIGH-AFFINITY BRANCHED-CHAIN AMINO ACID TRANSPORT ATP-BINDING PROTEIN BRAG (BMEI0261)	branched-chain amino acid ABC transporter, ATP-binding protein (BruAb1_1769)	ATP/GTP-binding site motif A (P-loop):Mitochondrial substrate carrier:ABC transporter:AAA ATPase (BAB1_1796)					BAB1_1796	BAW_11718	BS1330_I1782	BOV_1722	Amino acid transport and metabolism	Cytoplasmic Membrane																	A2Bsuis
BMEI0256	D-AMINO ACID DEHYDROGENASE SMALL SUBUNIT (BMEI0256)	D-amino acid dehydrogenase small subunit (BruAb1_1774)	NAD binding site:TrkA potassium uptake protein (BAB1_1801)					BAB1_1801	BAW_11723	BS1330_I1787	BOV_1727	Amino acid transport and metabolism	Cytoplasmic Membrane																	A2Bsuis
BMEII0200	OLIGOPEPTIDE TRANSPORT ATP-BINDING PROTEIN OPPD (BMEII0200)	hypothetical ABC transporter ATPase D (BruAb2_1039)	ATP/GTP-binding site motif A (P-loop):ABC transporter:AAA ATPase (BAB2_1058)				Peptides/nickel transport system, related to BAB2_0451 to BAB2_0455, BAB2_0664, BAB2_812, BAB2_815, BAB2_0817, BAB2_0818, BAB2_970 to BAB2_974, BAB2_1037 to BAB2_1040, BAB2_1043, BAB2_1049 to BAB2_1059	BAB2_1058	BAW_21006	BS1330_II1092	abscent	Transporter membrane associated	Cytoplasmic Membrane																	A2Bsuis
BMEI1744	GLUCOSE-RESISTANCE AMYLASE REGULATOR (BMEI1744)	transcriptional regulator LacI family (BruAb1_0200)	Bacterial regulatory protein LacI, HTH motif:Periplasmic binding protein/LacI transcriptional regulator (BAB1_0206)					BAB1_0206	BAW_10197	BS1330_I0205	BOV_0197	Regulator/ transcription	Cytoplasmic																	A2Bsuis
BMEII0634	3-carboxy-cis,cis-muconate cycloisomerase (BMEII0634)	3-carboxy-cis,cis-muconate cycloisomerase (BruAb2_0579)	Fumarate lyase:Delta crystallin (BAB2_0594)					BAB2_0594	BAW_20569	BS1330_II0641	BOV_A0609	Intermediate metabolism	Cytoplasmic Membrane																	A2Bovis
BMEI1820	ACETYLTRANSFERASE (BMEI1820)	acetyltransferase, GNAT family (BruAb1_0126)	GCN5-related N-acetyltransferase (BAB1_0127)					BAB1_0127	BAW_11071	BS1330_I0129	BOV_0124	Amino acid transport and metabolism	Cytoplasmic																	A2Bovis
BMEI1876	DNA polymerase III subunit alpha (BMEI1876)	dnaE-1: DNA polymerase III subunit alpha (BruAb1_0069)	Immunoglobulin/major histocompatibility complex:Phosphoesterase PHP, N-terminal:DNA polymerase III alpha subunit (BAB1_0066)					BAB1_0066	BAW_10066	BS1330_I0069	BOV_0068	Replication, recombination and repair	Cytoplasmic Membrane																	A2Bovis
			hypothetical protein					INTERGENIC	INTERGENIC	BS1330_II0698	BOV_A0661	Unknown	Unknown																	A2Babortusovis
BMEII0957			3-octaprenyl-4-hydroxybenzoate carboxy-lyase	NA				BAB2_0911/12	BAW_20873	BS1330_II0289	BOV_A0268	Lipid transport and metabolism	Cytoplasmic																	pinniabortus
BMEII0782			glycosil hydrolase family 25	Glycoside hydrolase, family 25 (BAB1_1465)				BAB2_0752	BAW_20720	BS1330_II0483	BOV_A0425	Carbohydrate transport and metabolism	Cytoplasmic																	pinniabortus
BMEI0927			MULTIDRUG RESISTANCE PROTEIN B, EmrB/QacA FAMILY	Tetracycline resistance protein TetB:Drug resistance transporter EmrB/QacA subfamily:Major facilitator superfamily (MFS) (BAB2_0553)				BAB1_1078/79	BAW_11029	BS1330_I1055	BOV_1024	Transporter membrane associated	Cytoplasmic membrane																	pinniabortus
BMEI1340			PHAGE HYPOTHETICAL PROTEIN					BAB1_0621/22	BAW_10597	BS1330_I0595	BOV_0598	Unknown	Cytoplasmic																	pinniabortus
BMEII0868	LEUCINE-SPECIFIC BINDING PROTEIN PRECURSOR (BMEII0868)	hypothetical branched-chain amino acid ABC transporter, periplasmic amino acid-binding protein (BruAb2_0801)	Leu/Ile/Val-binding protein family:Extracellular ligand-binding receptor (BAB2_0822)				NtrY NtrX two component system encoded downstream of the ntrBC operon, contains a RpoN binding site, linked to nitrogen metabolism. Involved in redox sensing (Carrica et al 2012)	BAB2_0822	BAW_20783	BS1330_II0397	BOV_A0343	Amino acid transport and metabolism	Cytoplasmic																	pinniovis
BMEII0214	enoyl-CoA hydratase (BMEII0214)	enoyl-CoA hydratase (BruAb2_1027)	Enoyl-CoA hydratase/isomerase (BAB2_1046)					BAB2_1046	BAW_21018	BRA1087	partial sequence	Lipid transport and metabolism	Cytoplasmic																	pinniovis
BMEA_B0637	Brucella melitensis ATCC 23457 chromosome II YP_002734413.1	YP_223340.1 (BruAb2_0562)	BAB2_0575 NC_007624.1					BAB2_0575	absent	BRA0664	intergenic	Unknown	Cytoplasmic																	pinniovis
BMEI0650	hypothetical protein BMEI0650 (BMEI0650)	NA	hypothetical protein BAB1_1375 (BAB1_1375)					BAB1_1375	BAW_11309	partial sequence	BOV_1311	Unknown	Unknown																	pinnisuis
			transposase					INTERGENIC	INTERGENIC	BS1330_I0513	BOV_0516	Amino acid transport and metabolism	Cytoplasmic																	pinniabortusovis
BMEI1691			HYPOTETICAL MEMBRANE PROTEIN					BAB1_0261	BAW_10248	Not found	BOV_0248	Unknown	Unknown																	pinniabortusovis
BMEI1210			AAPQ. L-AA PERMEASE PROTEIN	Binding-protein-dependent transport systems inner membrane component (BAB1_1956)				BAB1_0765/66	BAW_10735	BS1330_I0739	BOV_0737	Transporter membrane associated	Cytoplasmic membrane																	pinniabortus
BMEI1134			CHP	hypothetical protein BAB1_1527 (BAB1_1527)				BAB1_0848/49/50	BAW_10816	BS1330_I0824	BOV_0822	Unknown	Periplasmic																	pinniabortus
BMEI1014			CHP	Putative peptidoglycan binding domain 1:Twin-arginine translocation pathway signal (BAB1_0785)				BAB1_0978/79	BAW_10936	BS1330_I0958	BOV_0952	Unknown	Unknown																	pinniabortus
BMEII1053	gluP: GLUCOSE/GALACTOSE TRANSPORTER (BMEII1053)	glucose/galactose transporter (BruAb2_0185)	Bacterial glucose/galactose transporter (BAB2_0184)					BAB2_0184	BAW_20180	BS1330_II0187	BOV_A0172	Carbohydrate transport and metabolism	Cytoplasmic membrane																	pinnisuisovis
BMEI0646			UreE UREASE ACCESORY PROTEIN E	NA				BAB1_1379	BAW_11313	BS1330_I1354	BOV_1315	Pathogenesis	Cytoplasmic																	*abortus
BMEII0640			p-hydroxibenzoate hydroxilase	NA				BAB2_0600/01	BAW_20575	BS1330_II0635	BOV_A0603	Pathogenesis	Cytoplasmic																	*abortus
BMEII1009			GAF/GGDEF domain protein	PAS domain:GGDEF:PAS-associated C-terminal domain:PAC motif:EAL domain (BAB1_0220)				BAB2_0228	BAW_20222	BS1330_II0232	BOV_A0215	Intermediate metabolism	Cytoplasmic membrane																	*abortus
BMEI0925			ALCOHOL DEHYDROGENASE (ZINC CONTAINING).	Zinc-containing alcohol dehydrogenase superfamily:Zinc-containing alcohol dehydrogenase (BAB1_0204)				BAB1_1083/84	BAW_11032	BS1330_I1057	BOV_1026	Intermediate metabolism	Cytoplasmic																	*abortus
BMEII0317			sensory box/GGDEF domain	PAS domain:GGDEF:PAS-associated C-terminal domain:PAC motif:EAL domain (BAB1_0220)				BAB2_0255	BAW_20248	BS1330_II0971	BOV_A0917	Intermediate metabolism	Cytoplasmic membrane																	*abortus
BMEII0437			UbiA prenyltransferase family protein	NA				BAB2_0380/81	BAW_20368	BS1330_II0848	BOV_A0803	Intermediate metabolism	Cytoplasmic membrane																	*abortus
BMEII0654			GGDEF domain protein	GGDEF (BAB1_0441)				BAB2_0622/23	BAW_20595	BS1330_II0613	NO GEN RELATED	Intermediate metabolism	Cytoplasmic membrane																	*abortus
BMEI1024			3-HYDROXIBUTIRATE DEHYDROGENASE.	3-hydroxyisobutyrate dehydrogenase:6-phosphogluconate dehydrogenase, NAD binding domain:6-phosphogluconate dehydrogenase (BAB1_1334)				BAB1_0968/69	BAW_10928	BS1330_I0946	BOV_0943	Lipid transport and metabolism	Cytoplasmic																	*abortus
BMEI0898			PREDICTED ACYL-COA TRANSFERASE/CARNITINE DEHYDRATASE.	L-carnitine dehydratase/bile acid-inducible protein F (BAB2_1036)				BAB1_1107/08	BAW_11052	BS1330_I1080	BOV_1045	Lipid transport and metabolism	Cytoplasmic																	*abortus
BMEI0287			NA					BAB1_1768	BAW_11690	BS1330_I1749	BOV_1693	Lipid transport and metabolism	Cytoplasmic membrane																	*abortus
BMEI1747			ALDHEYDE DEHYDROGENASE	Aldehyde dehydrogenase (BAB2_1119)				BAB1_0202	BAW_10194	BS1330_I0202	BOV_0194	Lipid transport and metabolism	Unknown																	*abortus
BMEI1858			PHOSPHINOTHRICIN N-ACETYLTRANSFERASE	GCN5-related N-acetyltransferase (BAB1_1664)				BAB1_0085	BAW_10085	BS1330_I0089	BOV_0087	Lipid transport and metabolism	Cytoplasmic																	*abortus
BAB1_0021			acyltransferase					BAB1_0021	BAW_10021	BS1330_I0023	BOV_0020	Lipid transport and metabolism	Cytoplasmic membrane																	*abortus
BMEII0278			translation initiation inhibitor	YjgF-like protein:Endoribonuclease L-PSP (BAB2_0241)				BAB2_0982/81	BAW_20940	BS1330_II1011	BOV_A0961	Nucleotides transport and metabolism	Cytoplasmic																	*abortus
BMEI1720			SARCOSINE OXIDASE ALPHA SUBUNIT.	gcvT: Glycine cleavage T protein (aminomethyl transferase) (BAB2_0513)				BAB1_0232/33/34	BAW_10221	BS1330_I0231	BOV_0224	Amino acid transport and metabolism	Cytoplasmic																	*abortus
BMEI1217			PROTEINA ApeA	NA				BAB1_0753/54/55	BAW_10726	BS1330_I0730	BOV_0730	Amino acid transport and metabolism	Cytoplasmic																	*abortus
BMEII1020			alpha-methylacyl-CoA racemase	NAD binding site:FAD-dependent pyridine nucleotide-disulphide oxidoreductase:3-hydroxyacyl-CoA dehydrogenase, C-terminal:3-hy... (BAB2_1045)				BAB2_0217	BAW_20212	BS1330_II0220	BOV_A0203	Amino acid transport and metabolism	Cytoplasmic																	*abortus
BMEI1863			LOW MOLECULAR WEIGH PROTEIN PHOSPHOTYROSINE PHOSPHATASE	NA				BAB1_0078	BAW_10078	BS1330_I0083	BOV_0082	Amino acid transport and metabolism	Cytoplasmic																	*abortus
BMEI0811			NA/ L-SERINE DEHYDRATASE. (FE-S DEPENDENT)	Protein of unknown function DUF218 (BAB1_1199)				BAB1_1196/97	BAW_11140	BS1330_I1171	BOV_1134	Amino acid transport and metabolism	Cytoplasmic																	*abortus
BMEII0860			oligopeptide transport ABC transporter	Binding-protein-dependent transport systems inner membrane component (BAB2_1050)			Peptides/nickel transport system, related to BAB2_0451 to BAB2_0455, BAB2_0664, BAB2_812, BAB2_815, BAB2_0817, BAB2_0818, BAB2_970 to BAB2_974, BAB2_1037 to BAB2_1040, BAB2_1043, BAB2_1049 to BAB2_1059 (BAB2_1058 is pseudogene in B ceti A1 and B suis, BAB2_1050 is pseudogene in B abortus 2308)	BAB2_0813/14	BAW_20775	BS1330_II0405	BOV_A0351	Amino acid transport and metabolism	Cytoplasmic membrane																	*abortus
BMEII1130			glycosyl transferase, WecB/TagA/CpsF family	NA				BAB2_0102	BAW_20102	BS1330_II0103	BOV_A0095	Carbohydrate transport and metabolism	Cytoplasmic																	*abortus
BMEII0823-24			glycerol kinase	xylB: Carbohydrate kinase, FGGY:Xylulokinase (BAB1_0571)				BAB2_0796-0797	BAW_20761	BS1330_II0440	BOV_A0388	Carbohydrate transport and metabolism	Cytoplasmic																	*abortus
BMEII0982			Sugar binding ABC transporter	Periplasmic binding protein/LacI transcriptional regulator (BAB2_0938)				BAB2_0937	BAW_20898	BS1330_II0263	BOV_A0241	Carbohydrate transport and metabolism	Cytoplasmic membrane																	*abortus
BMEII0592			sugar ABC transporter permease	Binding-protein-dependent transport systems inner membrane component (BAB1_0240)				BAB2_0549/50	BAW_20528	BS1330_II0684	BOV_A0646	Carbohydrate transport and metabolism	Cytoplasmic membrane																	*abortus
BMEII0850			fucose synthetase family protein	NAD-dependent epimerase/dehydratase (BAB2_0695)				BAB2_0803	BAW_20765	BS1330_II0415	BOV_A0361	Carbohydrate transport and metabolism	Cytoplasmic																	*abortus
BMEII0114			abc sugar permease transporter	CD9/CD37/CD63 antigen:Binding-protein-dependent transport systems inner membrane component:Delayed-early response protein/equ... (BAB2_0719)				BAB2_1141/40	BAW_21093	BS1330_II1172	BOV_A1083/84	Carbohydrate transport and metabolism	Cytoplasmic membrane																	*abortus
Not found			AsnC family transcriptional regulator					BAB2_0608/09	BAW_20582	BS1330_II0628	BOV_A0596	Regulator/ transcription	Cytoplasmic																	*abortus
BMEI0410			Cro/CI family transcriptional regulator	Helix-turn-helix motif (BAB1_1209)				BAB1_1629-1630	BAW_11558	BS1330_I1607	BOV_1557	Regulator/ transcription	Unknown																	*abortus
BMEI1383-84			AraC family transcriptional regulator	Helix-turn-helix, AraC type (BAB2_0136)				BAB1_0573/74	BAW_10551	BS1330_I0546	BOV_0552	Regulator/ transcription	Cytoplasmic																	*abortus
BMEII0648			AraC family transcriptional regulator	Helix-turn-helix, AraC type:Family of unknown function ThiJ/PfpI (BAB1_1338)				BAB2_0615	BAW_20588	BS1330_II0622	BOV_A0591	Regulator/ transcription	Cytoplasmic																	*abortus
BMEI1573			LysR family transcriptional	Bacterial regulatory protein LysR, HTH motif:Helix-turn-helix, Fis-type:LysR substrate binding domain (BAB2_0173)				BAB1_0381	BAW_10365	BS1330_I0353	BOV_0368	Regulator/ transcription	Cytoplasmic																	*abortus
BMEI1373			GntR family transcriptional regulator	Bacterial regulatory protein, GntR family (BAB2_0022)				BAB1_0584/85	BAW_10561	BS1330_I0556	BOV_0561	Regulator/ transcription	Cytoplasmic																	*abortus
BMEI1994-95			Mg chelatase-like protein	NA				BAB1_2136	BAW_12048	BS1330_I2126	BOV_2048	Transporter membrane associated	Cytoplasmic																	*abortus
BMEI1585			MULTIDRUG EFFLUX PUMP, NorM	NA				BAB1_0367	BAW_10352	BS1330_I0340	BOV_0355	Transporter membrane associated	Cytoplasmic membrane																	*abortus
BMEI1372			cyanate transport system protein CynX	NA				BAB1_0586	BAW_10562	BS1330_I0557	BOV_0562	Transporter membrane associated	Cytoplasmic membrane																	*abortus
BMEII0934-35			transporter	NA				BAB2_0894/95	BAW_20854	BS1330_II0308	BOV_A0287	Transporter membrane associated	Cytoplasmic membrane																	*abortus
BMEI1438			COBALT-ZINC-CADMIUN RESISTANCE PROTEIN CZCD	NA				BAB1_0523	BAW_10504	BS1330_I0499	BOV_0501	Transporter membrane associated	Cytoplasmic membrane																	*abortus
BMEII0087			sugar permease abc transporter	Bacterial inner-membrane translocator (BAB2_0672)				BAB2_0006	BAW_20006	BS1330_II0007	BOV_A0004	Transporter membrane associated	Cytoplasmic membrane																	*abortus
BMEII0471-72			HlyD transporter family protein	Secretion protein HlyD (BAB1_0322)				BAB2_0418/19	BAW_20404	BS1330_II0809	BOV_A0766	Transporter membrane associated	Cytoplasmic membrane																	*abortus
BMEI0300			TRANSPORTER MFS FAMILY	General substrate transporter:Major facilitator superfamily (MFS) (BAB1_0643)				BAB1_1752	BAW_11675	BS1330_I1734	BOV_1681	Transporter membrane associated	Cytoplasmic membrane																	*abortus
BMEI0260			HIGH AFFINITY BRANCHED AMINOACID TRANSPORTER	Glutelin:ATP/GTP-binding site motif A (P-loop):Bacterial inner-membrane translocator:Tetracycline resistance protein:ABC tran... (BAB2_0828)				BAB1_1797	BAW_11719	BS1330_I1783	BOV_1723	Transporter membrane associated	Cytoplasmic membrane																	*abortus
BMEI1930			LEU/ILE/VAL BINDING PERIPLASMIC PROTEIN. TRANSPORTER	Leu/Ile/Val-binding protein family:Extracellular ligand-binding receptor ( similar to BAB1_1794), pseudogene				BAB1_0014	BAW_10014	BS1330_I0014	BOV_0012	Transporter membrane associated	Periplasmic																	*abortus
BMEI1211			AAPJ. L-AA PERIPLASMIC BINDING PROTEIN (ABC TRANSPORTER)	Solute-binding protein/glutamate receptor:Bacterial extracellular solute-binding protein, family 3 (BAB2_0286)				BAB1_0762/63	BAW_10733	BS1330_I0737	BOV_0736	Transporter membrane associated	Periplasmic																	*abortus
BMEII0359-60			sugar ABC transporter periplasmic sugar-binding protein	xylF: ATP/GTP-binding site motif A (P-loop):Periplasmic binding protein/LacI transcriptional regulator:Twin-arginine translocation ... (BAB2_1109)				BAB2_0297	BAW_20288	BS1330_II0929	BOV_A0879	Transporter membrane associated	Periplasmic																	*abortus
BMEII0487			nickel binding periplasmic protein	Bacterial extracellular solute-binding protein, family 5 (BAB2_0451)				BAB2_0433/34	BAW_20416	BS1330_II0797	BOV_A0754	Transporter membrane associated	Periplasmic																	*abortus
BMEI2012			BENZOATE MEMBRANE TRANSPORT PROTEIN	NA				BAB1_2118	BAW_12031	BS1330_I2109	BOV_2031	Transporter membrane associated	Cytoplasmic membrane																	*abortus
BMEII0915-16			hydrophobe/amphiphile efflux-1 family protein	Acriflavin resistance protein:Hydrophobe/amphiphile efflux-1 HAE1 (BAB1_0323)				BAB2_0870/71	BAW_20831	BS1330_II0331	BOV_A0306	Transporter membrane associated	Cytoplasmic membrane																	*abortus
BMEI1663			ANTIREPRESOR PROPHAGE PROTEIN, BRO FAMILY.	BRO family, N-terminal (BAB1_1106)				BAB1_0289/90	BAW_10275	BS1330_I0259/60	BOV_0278	Replication, recombination and repair	Unknown																	*abortus
BMEI1773-74			glyoxalase family protein	NA				BAB1_0173	BAW_10167	BS1330_I0174	BOV_0168	Energy metabolism	Unknown																	*abortus
BMEI1900			CYTOCHROME O UBIQUINOL OXIDASE SUB I.	coxA: Cytochrome c oxidase, subunit I (BAB1_0493)				BAB1_0039	BAW_10040	BS1330_I0043	BOV_0043	Energy metabolism	Cytoplasmic membrane																	*abortus
BMEI1463			CYTOCHROME C OXIDASE ASSEMBLY PROTEIN CTAG	NA				BAB1_0495/96	BAW_10478	BS1330_I0472	BOV_0477	Energy metabolism	Cytoplasmic																	*abortus
BMEI0185			CHP	nitrilase/cyanide hydratase/apolipoprotein N-acyltransferase (BAB1_1878)				BAB1_1876	BAW_11796	BS1330_I1867	BOV_1804	Unknown	Cytoplasmic membrane																	*abortus
BMEI1033			CHP	NA				BAB1_0957/58	BAW_10918	BS1330_I0936	BOV_0935	Unknown	Periplasmic																	*abortus
BMEI0362			HP	NA				BAB1_1682	BAW_11606	BS1330_I1663	BOV_1615	Unknown	Cytoplasmic membrane																	*abortus
BMEI2030			hp	NA				BAB1_2098	BAW_12012	BS1330_I2090	NO GEN RELATED	Unknown	Unknown																	*abortus
BMEII0058			hypothetical protein	NA				BAB2_0034	BAW_20034	BS1330_II0035	BOV_A0032	Unknown	Unknown																	*abortus
BMEI0550			hypothetical protein	NA				BAB1_1479/80	BAW_11413	BS1330_I1454	BOV_1415	Unknown	Cytoplasmic																	*abortus
BMEII0269			chp	Band 4.1 domain (BAB1_2137)				BAB2_0992	BAW_20950	BS1330_II1021	BOV_A0970	Unknown	Unknown																	*abortus
Not found			HP					BAB1_1924	BAW_11843	BS1330_I1918	BOV_1854	Unknown	Unknown																	*abortus
BMEI0128			HP	NA				BAB1_1937	BAW_11856	BS1330_I1931	BOV_1864	Unknown	Unknown																	*abortus
BMEI0100			NA					BAB1_1969	BAW_11886	BS1330_I1962	BOV_1894	Unknown	Unknown																	*abortus
BMEI1010			HP	NA				BAB1_0984/85	BAW_10941	BS1330_I0963	Not found	Unknown	Periplasmic																	*abortus
BMEI1461			CHP	hypothetical protein BAB2_0634 (BAB2_0634)				BAB1_0498/99	BAW_10480	BS1330_I0474	BOV_0478	Unknown	Cytoplasmic membrane																	*abortus
BMEI0903			HP	NA				BAB1_1103	absent	BS1330_I1077	BOV_0280	Unknown	Cytoplasmic																	*abortus
BMEII0826			chp	NA				BAB2_0802	BAW_20764	BS1330_II0437	BOV_A0383	Unknown	Cytoplasmic																	*abortus
BMEII0188			chp	hypothetical protein BAB2_0145 (BAB2_0145)				BAB2_1070/69	absent	BS1330_II1103	Not found	Unknown	Cytoplasmic																	*abortus
BMEI0994			HP.	NA				BAB1_1004/05	BAW_10957	BS1330_I0982	Not found	Unknown	Unknown																	*abortus
BMEI0118			HP	NA			LptA, phosphoethanolamine transferase, adding phosphoethanolamine to the lipid A/core oligosaccharide (Gil-Ramírez, 2011)	BAB1_1949	BAW_11867	BS1330_I1942	BOV_1874	Unknown	Cytoplasmic membrane																	*abortus
BMEI0523			hypothetical protein	NA				BAB1_1506/07	BAW_11439	BS1330_I1481	BOV_1442	Unknown	Cytoplasmic membrane																	*abortus
BMEI1821			CHP	NA				BAB1_0125	BAW_11069	BS1330_I0128	BOV_0123	Unknown	Cytoplasmic membrane																	*abortus
BMEI0180			NA					BAB1_1883	BAW_11803	BS1330_I1876	BOV_1811	Unknown	Unknown																	*abortus
BMEI2013-14			hypothetical protein	NA				BAB1_2116	BAW_12030	BS1330_I2108	BOV_2030	Unknown	Unknown																	*abortus
BMEI0404			CHP	NA				BAB1_1636/37	BAW_11564	BS1330_I1614	BOV_1563	Unknown	Outer membrane																	*abortus
BMEII0856			Kelch repeat (BAB2_0809)					BAB2_0809	BAW_20771	BS1330_II0409	BOV_A0355	Cell wall/membrane/envelope biogenesis and motility	Periplasmic																	*suis
BMEII0155			chemotaxis motc protein precursor (BAB2_1102)					BAB2_1102	BAW_21056	BS1330_II1134	BOV_A1048	Cell wall/membrane/envelope biogenesis and motility	Periplasmic																	*suis
BMEI0500			SLT domain (BAB1_1531)					BAB1_1531	BAW_11463	BS1330_I1507	BOV_1463	Pathogenesis	Unknown																	*suis
BMEI0388			Glucose-methanol-choline oxidoreductase:GMC oxidoreductase (BAB1_1653)					BAB1_1653	BAW_11578	BS1330_I1630	BOV_1579	Intermediate metabolism	Cytoplasmic membrane																	*suis
BMEII0438			FAD linked oxidase, N-terminal (BAB2_0382)					BAB2_0382	BAW_20369	BS1330_II0847	BOV_A0802	Intermediate metabolism	Cytoplasmic																	*suis
BMEI1470			Phosphoglycerate/bisphosphoglycerate mutase (BAB1_0448)					BAB1_0448	BAW_10431	BS1330_I0422	BOV_0429	Intermediate metabolism	Cytoplasmic																	*suis
BMEI1469			ATP/GTP-binding site motif A (P-loop):Cold-shock DNA-binding domain (BAB1_0449)					BAB1_0449	BAW_10432	BS1330_I0424	BOV_0430	Intermediate metabolism	Cytoplasmic																	*suis
BMEII0218			Alpha/beta hydrolase fold:Biotin/lipoyl attachment:Esterase/lipase/thioesterase, active site:2-oxo acid dehydrogenase, acyltr... (BAB2_1042)				2-oxoisovalerate decarboxylation to isobutanoyl-CoAValine, leucine and isoleucine degradation, Biosynthesis of secondary metabolites, related to BAB2_0714, BAB2_0031 (pseudogene in B ceti isolates) and BAB2_0715 (pseudogene in marine isolates). Linked to BAB2_0327 (pseudogene in marine isolates), BAB1_1663 (pseudogene in marine isolates) and BAB2_0957 (pseudogene in marine isolates)	BAB2_1042	BAW_21022	BS1330_II1075	abscent	Lipid transport and metabolism	Cytoplasmic																	*suis
BMEI1926			HMG-CoA lyase-like (BAB1_0017)					BAB1_0017	BAW_10017	BS1330_I0017	BOV_0014	Lipid transport and metabolism	Cytoplasmic																	*suis
BMEI0689			Acyl-CoA dehydrogenase:Acyl-CoA dehydrogenase, C-terminal:Acyl-CoA dehydrogenase, central domain:Acyl-CoA dehydrogenase, N-te... (BAB1_1333)					BAB1_1333	BAW_11270	BS1330_I1309	BOV_1275	Lipid transport and metabolism	Cytoplasmic																	*suis
BMEI1025			Membrane protein involved in aromatic hydrocarbon degradation (BAB1_0967)					BAB1_0967	BAW_10927	BS1330_I0945	BOV_0942	Lipid transport and metabolism	Outer membrane																	*suis
BMEI0472			Uridine kinase:ABC transporter, transmembrane region:ATP/GTP-binding site motif A (P-loop):ABC transporter:AAA ATPase (BAB1_1560)				ABCB-BAC subgroup ABC transporters, related to BAB1_1560 (pseudogene in B suis), BAB1_1561 (pseudogene in B suis), BAB1_1017, BAB1_1727 and BAB2_1011	BAB1_1560	BAW_11492	BS1330_I1538	BOV_1493	Nucleotides transport and metabolism	Cytoplasmic membrane																	*suis
BMEI0469			purine nucleoside permease (BAB1_1563)					BAB1_1563	BAW_11495	BS1330_I1541	BOV_1496	Nucleotides transport and metabolism	Unknown																	*suis
BMEII0612-13			Aminotransferase, class IV (BAB2_0572)					BAB2_0572	BAW_20550	BS1330_II0661	BOV_A0626	Amino acid transport and metabolism	Cytoplasmic																	*suis
BMEII0205			Disease resistance protein:ATP/GTP-binding site motif A (P-loop):ABC transporter:AAA ATPase (BAB2_1053)					BAB2_1053	BAW_21011	BS1330_II1087	abscent	Amino acid transport and metabolism	Cytoplasmic membrane																	*suis
BMEII0193			ATP/GTP-binding site motif A (P-loop):ABC transporter:AAA ATPase:TOBE domain (BAB2_1065)					BAB2_1065	BAW_20999	BS1330_II1099	abscent	Amino acid transport and metabolism	Cytoplasmic membrane																	*suis
BMEII0196			spermidine/putrescine-binding periplasmic protein (BAB2_1062)					BAB2_1062	BAW_21002	BS1330_II1096	abscent	Amino acid transport and metabolism	Periplasmic																	*suis
BMEI1054			Class I peptide chain release factor domain:Peptide chain release factor 2:PCRF domain (BAB1_0933)					BAB1_0933	BAW_10898	BS1330_I0913	BOV_0912	Amino acid transport and metabolism	Cytoplasmic																	*suis
BMEII0874			Glutelin:ATP/GTP-binding site motif A (P-loop):Bacterial inner-membrane translocator:Tetracycline resistance protein:ABC tran... (BAB2_0828)					BAB2_0828	BAW_20789	BS1330_II0391	BOV_A0337	Amino acid transport and metabolism	Cytoplasmic membrane																	*suis
BMEI1583			Gliadin, alpha/beta:ATP-binding region, ATPase-like:Bacterial sensor protein, C-terminal:Histidine kinase (BAB1_0369)					BAB1_0369	BAW_10354	BS1330_I0342	BOV_0357	Amino acid transport and metabolism	Cytoplasmic membrane																	*suis
BMEI1869			Lysine exporter protein (LYSE/YGGA) (BAB1_0072)					BAB1_0072	BAW_10072	BS1330_I0075	BOV_0074	Amino acid transport and metabolism	Cytoplasmic membrane																	*suis
BMEII0101			Bacterial inner-membrane translocator (BAB2_1156)					BAB2_1156	BAW_21107	BS1330_II1186	BOV_A1097	Amino acid transport and metabolism	Cytoplasmic membrane																	*suis
BMEII0910-11			Bacterial extracellular solute-binding protein, family 3:Pyridoxal-dependent decarboxylase (BAB2_0865)					BAB2_0865-66	BAW_20826	BS1330_II0335	BOV_A0309	Amino acid transport and metabolism	Cytoplasmic																	*suis
BMEII0593			ATP/GTP-binding site motif A (P-loop):ABC transporter:AAA ATPase (BAB2_0551)					BAB2_0551	BAW_20529	BS1330_II0683	BOV_A0645	Carbohydrate transport and metabolism	Cytoplasmic membrane																	*suis
BMEII0009			KDPG and KHG aldolase (BAB2_0083)					BAB2_0083	BAW_20083	BS1330_II0084	BOV_A0079	Carbohydrate transport and metabolism	Cytoplasmic																	*suis
BMEII0478			Mannitol dehydrogenase (BAB2_0426)					BAB2_0426	BAW_20409	BS1330_II0804	BOV_A0761	Carbohydrate transport and metabolism	Cytoplasmic																	*suis
BMEII0511			Dihydroxy-acid and 6-phosphogluconate dehydratase:6-phosphogluconate dehydratase (BAB2_0458)					BAB2_0458	BAW_20440	BS1330_II0773	BOV_A0730	Carbohydrate transport and metabolism	Cytoplasmic																	*suis
BMEII0569			iolB protein KO: K03337 IolB protein (BAB2_0523)					BAB2_0523	BAW_20503	BS1330_II0709	BOV_A0672	Carbohydrate transport and metabolism	Cytoplasmic																	*suis
BMEI1435			Polysaccharide deacetylase (BAB1_0526)					BAB1_0526	BAW_10507	BS1330_I0502	BOV_0505	Carbohydrate transport and metabolism	Unknown																	*suis
NOT FOUND			membrane protein Bme3					Not found	Not found	BS1330_II0422	BOV_A0368	Carbohydrate transport and metabolism	Unknown																	*suis
BMEI0101			ATP/GTP-binding site motif A (P-loop):Pyridoxal-5'-phosphate-dependent enzyme, beta family:Glucose/ribitol dehydrogenase:Cyst... (BAB1_1968)					BAB1_1968	BAW_11885	BS1330_I1961	BOV_1893	Carbohydrate transport and metabolism	Cytoplasmic																	*suis
BMEII1014			Response regulator receiver:Transcriptional regulatory protein, C terminal (BAB2_0222)				cueR, metal detoxification, Copper-responsive regulation of copA (López-Goñi I & O´Callaghan D, 2012)	BAB2_0222	BAW_20217	BS1330_II0226	BOV_A0210	Regulator/ transcription	Cytoplasmic																	*suis
BMEI0686			Bacterial regulatory protein LysR, HTH motif:LysR substrate binding domain (BAB1_1337)					BAB1_1337	BAW_11274	BS1330_I1314	BOV_1278	Regulator/ transcription	Cytoplasmic																	*suis
BMEII0796			Bacterial regulatory protein, MarR family (BAB2_0766)					BAB2_0766	BAW_20734	BS1330_II0467	BOV_A0409	Regulator/ transcription	Cytoplasmic																	*suis
BMEII0352			Bacterial regulatory protein, GntR family (BAB2_0290)					BAB2_0290	BAW_20281	BS1330_II0936	BOV_A0885	Regulator/ transcription	Cytoplasmic																	*suis
BMEI0320			Bacterial regulatory protein, GntR family (BAB1_1730)					BAB1_1730	BAW_11653	BS1330_I1712	BOV_1661	Regulator/ transcription	Cytoplasmic																	*suis
BMEI0169			Bacterial regulatory protein, GntR family:Aminotransferase, class I and II (BAB1_1894)					BAB1_1894	BAW_11814	BS1330_I1888	BOV_1822	Regulator/ transcription	Cytoplasmic																	*suis
BMEII0493			LysR family transcriptional regulator	Bacterial regulatory protein LysR, HTH motif:LysR substrate binding domain (BAB2_0849)				BAB2_0440	BAW_20422	BS1330_II0791	BOV_A0748	Regulator/ transcription	Cytoplasmic																	*suis
BMEI0181			Blood group Rhesus C/E and D polypeptide:Sugar transporter superfamily:Major facilitator superfamily (MFS) (BAB1_1882)					BAB1_1882	BAW_11802	BS1330_I1875	BOV_1810)	Transporter membrane associated	Cytoplasmic membrane																	*suis
BMEII0515			Tetracycline resistance protein:General substrate transporter:Major facilitator superfamily (MFS) (BAB2_0462)					BAB2_0462	BAW_20444	BS1330_II0769	BOV_A0726	Transporter membrane associated	Cytoplasmic membrane																	*suis
BMEI1555			Tetracycline resistance protein:Major facilitator superfamily (MFS) (BAB1_0401)					BAB1_0401	BAW_10384	BS1330_I0372	BOV_0357	Transporter membrane associated	Cytoplasmic membrane																	*suis
BMEI0471			ABC transporter, transmembrane region:ATP/GTP-binding site motif A (P-loop):ABC transporter:AAA ATPase (BAB1_1561)				ABCB-BAC subgroup ABC transporters, related to BAB1_1560 (pseudogene in B suis), BAB1_1561 (pseudogene in B suis), BAB1_1017, BAB1_1727 and BAB2_1011	BAB1_1561	BAW_11493	BS1330_I1539	BOV_1494	Transporter membrane associated	Cytoplasmic membrane																	*suis
BMEI1397			transposase (BAB1_0559)					BAB1_0559	BAW_10537	BS1330_I0532	BOV_0539	Replication, recombination and repair	Cytoplasmic																	*suis
BMEI1814			transposase IS4	Transposase, IS4 (BAB2_0705)				BAB1_0134	BAW_11078	BS1330_I0913	BOV_A0419	Replication, recombination and repair	Unknown																	*suis
BMEII0719			IS711, transposase orfB FRAMESHIFT	Transposase, IS4 (BAB2_0390)				BAB2_0705	absent	BS1330_II0546	BOV_A0470	Replication, recombination and repair	Unknown																	*suis
BMEII0318-19			Beta-lactamase (BAB2_0257)					BAB2_0257	BAW_20249	BS1330_II0970	BOV_A0916	Unknown	Unknown																	*suis
BMEI0154			hypothetical protein BAB1_1909 (BAB1_1909)					BAB1_1909	BAW_11828	BS1330_I1903	BOV_1837	Unknown	Cytoplasmic membrane																	*suis
BMEII0976			Zinc carboxypeptidase A metalloprotease (M14):ATP/GTP-binding site motif A (P-loop):Sigma-54 factor interaction domain:ABC tr... (BAB2_0931)					BAB2_0931	BAW_20892	BS1330_II0269	BOV_A0247	Unknown	Cytoplasmic membrane																	*suis
BMEI0561			Putative peptidoglycan binding domain 1 (BAB1_1466)					BAB1_1466	BAW_11401	BS1330_I1442	BOV_1404	Unknown	Cytoplasmic membrane																	*suis
BMEI1748			Helix-turn-helix, Fis-type (BAB1_0201)					BAB1_0201	BAW_10193	BS1330_I0201	BOV_0193	Unknown	Cytoplasmic																	*suis
BMEI0740			CBS domain (BAB1_1274)					BAB1_1274	BAW_11215	BS1330_I1251	BOV_1217	Unknown	Cytoplasmic																	*suis
BMEII0008			hypothetical protein BAB2_0084 (BAB2_0084)					BAB2_0084	BAW_20084	BS1330_II0085	BOV_A0080	Unknown	Unknown																	*suis
BMEI0402			omp31-1: OmpA-like transmembrane domain (BAB1_1639)					BAB1_1639	BAW_11566	BS1330_I1616	BOV_1565	Cell wall/membrane/envelope biogenesis and motility	Outer membrane																	*ovis
BMEI1692			Flagellar protein FlgJ:Mannosyl-glycoprotein endo-beta-N-acetylglucosamidase (BAB1_0260)					BAB1_0260	BAW_10247	Not found	BOV_0246	Cell wall/membrane/envelope biogenesis and motility	Unknown																	*ovis
BMEII0927			Septum formation inhibitor MinC (BAB2_0884)					BAB2_0884	BAW_20844	BS1330_II0318	BOV_A0294	Cell wall/membrane/envelope biogenesis and motility	Cytoplasmic																	*ovis
BMEII1127			Blood group Rhesus C/E and D polypeptide:O-antigen polymerase (BAB2_0106)					BAB2_0106	BAW_20105	BS1330_II0107	BOV_A0098	Cell wall/membrane/envelope biogenesis and motility	Cytoplasmic membrane																	* ovis
BMEII0154			OmpA/MotB domain (BAB2_1103)					BAB2_1103	BAW_21057	BS1330_II1135	BOV_A1049	Cell wall/membrane/envelope biogenesis and motility	Cytoplasmic membrane																	* ovis
NOT FOUND			undecaprenyl-phosphate alpha-N-a					Not found	Not found	BS1330_II0425	BOV_A0371	Cell wall/membrane/envelope biogenesis and motility	Cytoplasmic membrane																	*suis
BMEII0157			hypothetical protein BAB2_1100 (BAB2_1100)					BAB2_1100	BAW_21054	BS1330_II1132	BOV_A1046	Cell wall/membrane/envelope biogenesis and motility	Unknown																	*ovis
BMEI0645			Urease accessory protein UreF (BAB1_1380)					BAB1_1380	BAW_11314	BS1330_I1355	BOV_1316	Pathogenesis	Cytoplasmic																	* ovis
BMEII0638			pcaL: Alpha/beta hydrolase fold:Esterase/lipase/thioesterase, active site:ATP/GTP-binding site motif A (P-loop):Alpha/beta hydrolase (BAB2_0598)					BAB2_0598	BAW_20573	BS1330_II0637	BOV_A0605	Pathogenesis	Unknown																	* ovis
BMEI0594			Bacterial transferase hexapeptide repeat (BAB1_1434)					BAB1_1434	BAW_11368	BS1330_I1409	BOV_1371	Pathogenesis	Cytoplasmic																	* ovis
BMEII1045			Haloacid dehalogenase-like hydrolase:HAD-superfamily subfamily IIA hydrolase, hypothetical 3:HAD-superfamily hydrolase, subfa... (BAB2_0191)				B suis mutant is attenuated at 48h postinfection in macrophages (Köhler S et al 2002)	BAB2_0191	BAW_20187	BS1330_II0196	BOV_A0179	Pathogenesis	Cytoplasmic																	* ovis
BMEII0089			Ribokinase:Carbohydrate kinase, PfkB (BAB2_0004)				B suis mutant is attenuated at 48h postinfection in macrophages (Köhler S et al 2002)	BAB2_0004	BAW_20004	BS1330_II0005	BOV_A0002	Pathogenesis	Cytoplasmic																	* ovis
BMEII0899			Phosphoglucomutase/phosphomannomutase:Phosphogluc omutase/phosphomannomutase C terminal:Phosphoglucomutase/phosphomannomutase ... (BAB2_0855)				manB phosphoglucomutase, LPS synthesis.B suis mutant is attenuated at 48h postinfection in macrophages (Köhler S et al 2002)	BAB2_0855	BAW_20816	BS1330_II0345	BOV_A0316	Pathogenesis	Cytoplasmic																	* ovis
BMEII0879			Cytochrome P450:B-class P450:E-class P450, group IV (BAB2_0833)					BAB2_0833	BAW_20794	BS1330_II0385	BOV_A0335	Intermediate metabolism	Cytoplasmic membrane																	* ovis
BMEII0904			EAL domain (BAB2_0859)					BAB2_0859	BAW_20820	BS1330_II0341	BOV_A0313	Intermediate metabolism	Cytoplasmic membrane																	* ovis
BMEII0543			Alpha-catenin:Short-chain dehydrogenase/reductase SDR:Glucose/ribitol dehydrogenase (BAB2_0492)					BAB2_0492	BAW_20474	BS1330_II0739	BOV_A0697	Intermediate metabolism	Unknown																	* ovis
BMEII0578			Alkylhydroperoxidase AhpD:Alkylhydroperoxidase AhpD core domain (BAB2_0532)					BAB2_0532	BAW_20512	BS1330_II0700	BOV_A0663	Intermediate metabolism	Unknown																	* ovis
BMEII0967-68			ApbE-like lipoprotein (BAB2_0923)				Part of the nitrous oxide reductase neccesary for denitrification (nosRZDFYSLX), BMEII0975-0967 (Haine et al 2006)	BAB2_0923	BAW_20884	BS1330_II0277	BOV_A0256	Intermediate metabolism	Unknown																	* ovis
BMEI0025			NAD binding site:MIP family:Pyridine nucleotide-disulphide oxidoreductase, class I:TrkA potassium uptake protein (BAB1_2044)					BAB1_2044	BAW_11960	BS1330_I2038	BOV_1966	Intermediate metabolism	Cytoplasmic membrane																	* ovis
BMEI1448			EAL domain (BAB1_0512)					BAB1_0512	BAW_10493	BS1330_I0488	BOV_0491	Intermediate metabolism	Cytoplasmic membrane																	* ovis
BMEII0792			ATP-binding region, ATPase-like:Histidine kinase, HAMP region:Histidine kinase A, N-terminal:Bacterial sensor protein, C-term... (BAB2_0763)					BAB2_0763	BAW_20731	BS1330_II0470	BOV_A0412	Intermediate metabolism	Cytoplasmic membrane																	* ovis
BMEI0547			PhnA protein (BAB1_1483)					BAB1_1483	BAW_11416	BS1330_I1457	BOV_1418	Intermediate metabolism	Unknown																	* ovis
BMEI0222			Carbonic anhydrase, prokaryotic (BAB1_1837)					BAB1_1837	BAW_11758	BS1330_I1823	BOV_1760	Intermediate metabolism	Cytoplasmic																	* ovis
BMEI1049			bcp: Alkyl hydroperoxide reductase/ Thiol specific antioxidant/ Mal allergen (BAB1_0941)					BAB1_0941	BAW_10902	BS1330_I0920	BOV_0918	Intermediate metabolism	Cytoplasmic																	* ovis
BMEI0897			Acyl-CoA dehydrogenase:Acyl-CoA dehydrogenase, C-terminal:Acyl-CoA dehydrogenase, central domain:Acyl-CoA dehydrogenase, N-te... (BAB1_1109)				involved in synthesis of fatty acids for membrane lipids	BAB1_1109	BAW_11053	BS1330_I1081	BOV_1046	Intermediate metabolism	Cytoplasmic																	* ovis
BMEII0042			Heat shock protein Hsp20 (BAB2_0050)					BAB2_0050	BAW_20050	BS1330_II0051	BOV_A0047	Intermediate metabolism	Cytoplasmic																	* ovis
BMEII1023			Acyl-CoA dehydrogenase:Acyl-CoA dehydrogenase, C-terminal:Acyl-CoA dehydrogenase, central domain:Acyl-CoA dehydrogenase, N-te... (BAB2_0214)					BAB2_0214	BAW_20209	BS1330_II0217	BOV_A0200	Intermediate metabolism	Cytoplasmic																	* ovis
BMEII0351			Pyruvate decarboxylase (BAB2_0289)					BAB2_0289	BAW_20280	BS1330_II0937	BOV_A0886	Intermediate metabolism	Cytoplasmic																	* ovis
BMEII0440			epimerase/dehydratase family protein, putative (BAB2_0384)					BAB2_0384	BAW_20371	BS1330_II0845	BOV_A0800	Intermediate metabolism	Cytoplasmic																	* ovis
BMEII0462			Ribosomal protein S16:DEAD/DEAH box helicase:Helicase, C-terminal:ATP/GTP-binding site motif A (P-loop) (BAB2_0409)					BAB2_0409	BAW_20395	BS1330_II0819	BOV_A0775	Intermediate metabolism	Cytoplasmic																	* ovis
BMEII0645			pcaJ: Coenzyme A transferase (BAB2_0605)					BAB2_0605	BAW_20579	BS1330_II0631	BOV_A0599	Intermediate metabolism	Cytoplasmic																	* ovis
BMEII0696			qor: Zinc-containing alcohol dehydrogenase superfamily:Quinone oxidoreductase/zeta-crystallin (BAB2_0669)					BAB2_0669	BAW_20641	BS1330_II0566	BOV_A0537	Intermediate metabolism	Cytoplasmic																	* ovis
BMEI1835			Phenazine biosynthesis PhzC/PhzF protein (BAB1_0110)					BAB1_0110	BAW_11054	BS1330_I0113	BOV_0110	Intermediate metabolism	Cytoplasmic																	*ovis
BMEI1619			Hsp33 protein (BAB1_0333)					BAB1_0333	BAW_10318	BS1330_I0304	BOV_0316	Intermediate metabolism	Cytoplasmic																	*ovis
BMEII0636			pcaH: Intradiol ring-cleavage dioxygenase (BAB2_0596)					BAB2_0596	BAW_20571	BS1330_II0639	BOV_A0607	Intermediate metabolism	Cytoplasmic																	*ovis
BMEII0378			Molybdopterin oxidoreductase:Molydopterin dinucleotide binding domain (BAB2_0316)					BAB2_0316	BAW_20306	BS1330_II0911	BOV_A0861	Intermediate metabolism	Unknown																	*ovis
BMEI0548			Phthalate dioxygenase reductase:Ferredoxin:Phenol hydroxylase reductase:Oxidoreductase FAD/NAD(P)-binding:Flavoprotein pyridi... (BAB1_1482)					BAB1_1482	BAW_11415	BS1330_I1456	BOV_1417	Intermediate metabolism	Cytoplasmic																	*ovis
BMEI0268			Eukaryotic thiol (cysteine) protease:Short-chain dehydrogenase/reductase SDR:Glucose/ribitol dehydrogenase (BAB1_1789)					BAB1_1789	BAW_11711	BS1330_I1773	BOV_1714	Lipid transport and metabolism	Cytoplasmic																	* ovis
NOT FOUND			polysaccharide biosynthesis prot					NOT FOUND	NOT FOUND	BS1330_II0426	BOV_A0372	Lipid transport and metabolism	Cytoplasmic membrane																	* ovis
BMEI0799			bhbA: Methylmalonyl-CoA mutase, N-terminal:Methylmalonyl-CoA mutase:Coenzyme B12-binding:Methylmalonyl-CoA mutase, C-terminal (BAB1_1212)					BAB1_1212	BAW_11154	BS1330_I1186	BOV_1150	Lipid transport and metabolism	Cytoplasmic																	* ovis
BMEI1360			amidase	Amidase:ATP/GTP-binding site motif A (P-loop) (BAB1_0598)				BAB1_0598	BAW_10574	BS1330_I0569	BOV_0574	Lipid transport and metabolism	Cytoplasmic																	*ovis
BMEII0137			Fumarylacetoacetate (FAA) hydrolase (BAB2_1117)					BAB2_1117	BAW_21071	BS1330_II1150	BOV_A1062	Lipid transport and metabolism	Cytoplasmic																	* ovis
BMEI0515			maoC-related protein					BAB1_1555	BAW_11487	BS1330_I1533	BOV_1488	Lipid transport and metabolism	Unknown																	* ovis
BMEII0011			Response regulator receiver:Sigma-54 factor interaction domain:Helix-turn-helix, Fis-type:AAA ATPase (BAB2_0081)					BAB2_0081	BAW_20081	BS1330_II0082	BOV_A0077	Nucleotides transport and metabolism	Unknown																	* ovis
BMEI1573			xanthine dehydrogenase	NA				BAB1_0378	BAW_10363	BS1330_I0351	BOV_0366	Nucleotides transport and metabolism	Cytoplasmic																	* ovis
BMEI0940			Phosphoribosyltransferase (BAB1_1066)					BAB1_1066	BAW_11017	BS1330_I1042	BOV_1010	Nucleotides transport and metabolism	Cytoplasmic																	* ovis
BMEI0592			SAM (and some other nucleotide) binding motif (BAB1_1436)					BAB1_1436	BAW_11370	BS1330_I1411	BOV_1373	Nucleotides transport and metabolism	Cytoplasmic																	* ovis
BMEII0641			pobR: Helix-turn-helix, AraC type (BAB2_0602)					BAB2_0602	BAW_20576	BS1330_II0634	BOV_A0602	Nucleotides transport and metabolism	Cytoplasmic																	* ovis
BMEII0301			rbsC-5: Bacterial inner-membrane translocator (BAB2_0239)					BAB2_0239	BAW_20232	BS1330_II0986	BOV_A0936	Nucleotides transport and metabolism	Cytoplasmic membrane																	* ovis
BMEI1499			Protein of unknown function DUF209:Cupin domain (BAB1_0461)					BAB1_0461	BAW_10444	BS1330_I0436	BOV_0442	Nucleotides transport and metabolism	Unknown																	* ovis
BMEII0434-35			rbsB-2: Periplasmic binding protein/LacI transcriptional regulator (BAB2_0377)					BAB2_0377	BAW_20365	BS1330_II0851	BOV_A0805	Nucleotides transport and metabolism	Periplasmic																	*ovis
BMEII1058			tag: Methyladenine glycosylase (BAB2_0179)					BAB2_0179	BAW_20175	BS1330_II0182	BOV_A0166	Nucleotides transport and metabolism	Cytoplasmic																	*ovis
BMEII0921			Binding-protein-dependent transport systems inner membrane component (BAB2_0877)					BAB2_0877	BAW_20837	BS1330_II0325	BOV_A0302	Amino acid transport and metabolism	Cytoplasmic membrane																	* ovis
BMEII0907-08			Glutaminase (BAB2_0863)					BAB2_0863	BAW_20824	BS1330_II0337	BOV_A0311	Amino acid transport and metabolism	Cytoplasmic																	* ovis
BMEI0103			Cys/Met metabolism pyridoxal-phosphate-dependent enzyme (BAB1_1966)					BAB1_1966	BAW_11883	BS1330_I1959	BOV_1891	Amino acid transport and metabolism	Cytoplasmic																	* ovis
BMEI1981			pepS: Thermophilic metalloprotease (M29) (BAB1_2149)					BAB1_2149	BAW_12061	BS1330_I2142	BOV_2061	Amino acid transport and metabolism	Cytoplasmic																	* ovis
BMEII0060			Biotin/lipoyl attachment:Catalytic domain of components of various dehydrogenase complexes:2-oxo acid dehydrogenase, acyltran... (BAB2_0032)					BAB2_0032	BAW_20032	BS1330_II0033	BOV_A0030	Amino acid transport and metabolism	Cytoplasmic																	* ovis
BMEI1719			soxG: Sarcosine oxidase, gamma subunit (BAB1_0235)					BAB1_0235	BAW_10222	BS1330_I0232	BOV_0225	Amino acid transport and metabolism	Cytoplasmic																	* ovis
BMEII0041			low-specificity threonine aldolase (BAB2_0051)					BAB2_0051	BAW_20051	BS1330_II0052	BOV_A0048	Amino acid transport and metabolism	Cytoplasmic																	* ovis
BMEII0563			Bacterial regulatory proteins, AsnC family (BAB2_0517)					BAB2_0517	BAW_20497	BS1330_II0716	BOV_A0678	Amino acid transport and metabolism	Cytoplasmic																	* ovis
Intergenic			PpiC-type peptidyl-prolyl cis-trans isomerase (BAB2_0908)					BAB2_0908	BAW_20870	BS1330_II0292	BOV_A0271	Amino acid transport and metabolism	Cytoplasmic																	* ovis
BMEII0107			Binding-protein-dependent transport systems inner membrane component (BAB2_1148)					BAB2_1148	BAW_21100	BS1330_II1179	BOV_A1091	Amino acid transport and metabolism	Cytoplasmic membrane																	* ovis
BMEII0121			Bacterial inner-membrane translocator:Blood group Rhesus C/E and D polypeptide (BAB2_1133)				branched-chain amino acid transport system substrate-binding protein, ABC transporter, related to BAB1_1313, BAB1_1792 (pseudogene in B ovis) , BAB1_1794 (pseudogene in B ceti isolates), BAB2_0023, BAB2_0593, BAB2_0822, BAB2_0830, BAB2_1132, BAB2_1133 (pseudogene in B. ovis), BAB2_1153	BAB2_1133	BAW_21086	BS1330_II1165	BOV_A1077	Amino acid transport and metabolism	Cytoplasmic membrane																	* ovis
BMEI0414			Binding-protein-dependent transport systems inner membrane component (BAB1_1624)					BAB1_1624	BAW_11554	BS1330_I1603	BOV_1553	Amino acid transport and metabolism	Cytoplasmic membrane																	* ovis
BMEII0564			Bacterial extracellular solute-binding protein, family 3:Aldehyde dehydrogenase:Proline dehydrogenase:delta-1-pyrroline-5-car... (BAB2_0518)					BAB2_0518	BAW_20498	BS1330_II0715	BOV_A0677	Amino acid transport and metabolism	Cytoplasmic																	* ovis
BMEI0264-65			Leu/Ile/Val-binding protein family:Extracellular ligand-binding receptor (BAB1_1792)				branched-chain amino acid transport system substrate-binding protein, ABC transporter, related to BAB1_1313, BAB1_1792 (pseudogene in B ovis) , BAB1_1794 (pseudogene in B ceti isolates), BAB2_0023, BAB2_0593, BAB2_0822, BAB2_0830, BAB2_1132, BAB2_1133 (pseudogene in B. ovis), BAB2_1153	BAB1_1792	BAW_11714	BS1330_I1776	BOV_1719	Amino acid transport and metabolism	Periplasmic																	* ovis
BMEII0504			Bacterial extracellular solute-binding protein, family 5 (BAB2_0451)					BAB2_0451	BAW_20433	BS1330_II0779	BOV_A0737	Amino acid transport and metabolism	Periplasmic																	* ovis
BMEII0550			ATP/GTP-binding site motif A (P-loop):Substrate-binding region of ABC-type glycine betaine transport system (BAB2_0502)					BAB2_0502	BAW_20482	BS1330_II0731	BOV_A0690	Amino acid transport and metabolism	Periplasmic																	* ovis
BMEII0126			Basic helix-loop-helix dimerization domain bHLH:DNA topoisomerase II:Amino acid/polyamine transporter, family I (BAB2_1129)					BAB2_1129	BAW_21082	BS1330_II1161	BOV_A1073	Amino acid transport and metabolism	Cytoplasmic membrane																	* ovis
BMEII0632			Bacterial inner-membrane translocator:Kv channel (BAB2_0592)					BAB2_0592	BAW_20567	BS1330_II0643	BOV_A0611	Amino acid transport and metabolism	Cytoplasmic membrane																	*ovis
BMEI0914			D-alanyl-D-alanine carboxypeptidase 1, S11 family (BAB1_1094)					BAB1_1094	BAW_11042	BS1330_I1068	BOV_1038	Amino acid transport and metabolism	Cytoplasmic membrane																	*ovis
BMEII0119			ATP/GTP-binding site motif A (P-loop):ABC transporter:AAA ATPase (BAB2_1135)					BAB2_1135	BAW_21088	BS1330_II1167	BOV_A1079	Amino acid transport and metabolism	Cytoplasmic																	* ovis
BMEII0068			Bacterial inner-membrane translocator (BAB2_0024)					BAB2_0024	BAW_20024	BS1330_II0025	BOV_A0022	Amino acid transport and metabolism	Cytoplasmic membrane																	*ovis
NOT FOUND			glycosyltransferase,					NOT FOUND	NOT FOUND	BS1330_II0417	BOV_A0363	Amino acid transport and metabolism	Unknown																	* ovis
BMEI0412			ATP/GTP-binding site motif A (P-loop):ABC transporter:AAA ATPase:Spermidine/putrescine ABC transporter ATP-binding subunit (BAB1_1627)					BAB1_1627	BAW_11556	BS1330_I1605	BOV_1555	Amino acid transport and metabolism	Cytoplasmic membrane																	*ovis
BMEI0284			thiP: Binding-protein-dependent transport systems inner membrane component:Thiamine ABC transporter, permease protein (BAB1_1771)					BAB1_1771	BAW_11693	BS1330_I1752	BOV_1696	Amino acid transport and metabolism	Cytoplasmic membrane																	*ovis
BMEI0438			ATP/GTP-binding site motif A (P-loop):ABC transporter:AAA ATPase (BAB1_1596)					BAB1_1596	BAW_11527	BS1330_I1576	BOV_1527	Amino acid transport and metabolism	Cytoplasmic membrane																	*ovis
BMEII0146			xylF: ATP/GTP-binding site motif A (P-loop):Periplasmic binding protein/LacI transcriptional regulator:Twin-arginine translocation ... (BAB2_1109)					BAB2_1109	BAW_21063	BS1330_II1141	BOV_A1055	Carbohydrate transport and metabolism	Periplasmic																	* ovis
BMEI0665			ATP/GTP-binding site motif A (P-loop):ABC transporter:AAA ATPase (BAB1_1358)					BAB1_1358	BAW_11294	BS1330_I1334	BOV_1299	Carbohydrate transport and metabolism	Cytoplasmic membrane																	* ovis
BMEII1061			glcF: 4Fe-4S ferredoxin, iron-sulfur binding domain:Aldehyde dehydrogenase:Protein of unknown function DUF224 (BAB2_0176)					BAB2_0176	BAW_20172	BS1330_II0179	BOV_A0163	Carbohydrate transport and metabolism	Cytoplasmic membrane																	* ovis
BMEII0145			ATP/GTP-binding site motif A (P-loop):ABC transporter:AAA ATPase (BAB2_1110)					BAB2_1110	BAW_21064	BS1330_II1142	BOV_A1056	Carbohydrate transport and metabolism	Cytoplasmic membrane																	* ovis
BMEI0662-63			Periplasmic binding protein/LacI transcriptional regulator (BAB1_1362)				simple sugar transport system substrate-binding protein, related to BAB2_0673 (pseudogene in B ceti P1MRA1)	BAB1_1362	BAW_11297	BS1330_I1337	BOV_1301	Carbohydrate transport and metabolism	Unknown																	* ovis
BMEII0573			Sugar isomerase (SIS) (BAB2_0527)					BAB2_0527	BAW_20507	BS1330_II0705	BOV_A0668	Carbohydrate transport and metabolism	Cytoplasmic																	* ovis
NOT FOUND			acetyltransferase					NOT FOUND	NOT FOUND	BS1330_II0421	BOV_A0367	Carbohydrate transport and metabolism	Cytoplasmic membrane																	* ovis
BMEI1393			Glycosyl transferase, group 1 (BAB1_0563)					BAB1_0563	BAW_10541	BS1330_I0536	BOV_0543	Carbohydrate transport and metabolism	Cytoplasmic																	* ovis
BMEII1062-63			glcE: FAD linked oxidase, C-terminal:FAD linked oxidase, N-terminal (BAB2_0175)					BAB2_0175	BAW_20171	BS1330_II0155	BOV_A0162	Carbohydrate transport and metabolism	Flagellar																	* ovis
BMEII0427			eryD: Putative sugar-binding domain (BAB2_0369)					BAB2_0369	BAW_20357	BS1330_II0860	BOV_A0814	Carbohydrate transport and metabolism	Cytoplasmic																	* ovis
BMEI0685			Helix-turn-helix, AraC type:Family of unknown function ThiJ/PfpI (BAB1_1338)					BAB1_1338	BAW_11275	BS1330_I1315	BOV_1279	Regulator/ transcription	Cytoplasmic																	* ovis
BMEII0127			Bacterial regulatory proteins, IclR family (BAB2_1128)					BAB2_1128	BAW_21081	BS1330_II1160	BOV_A1072	Regulator/ transcription	Cytoplasmic																	* ovis
BMEII0526			Bacterial regulatory protein LysR, HTH motif:LysR substrate binding domain (BAB2_0474)					BAB2_0474	BAW_20456	BS1330_II0758	BOV_A0713	Regulator/ transcription	Cytoplasmic																	* ovis
BMEI0116			Bacterial regulatory protein LysR, HTH motif:LysR substrate binding domain (BAB1_1953)					BAB1_1953	BAW_11870	BS1330_I1945	BOV_1877	Regulator/ transcription	Cytoplasmic																	* ovis
BMEII1135			Bacterial regulatory protein LysR, HTH motif:LysR substrate binding domain (BAB2_0096)					BAB2_0096	BAW_20096	BS1330_II0097	BOV_A0090	Regulator/ transcription	Cytoplasmic																	* ovis
BMEII0226			Bacterial regulatory protein, GntR family (BAB2_1033)					BAB2_1033	BAW_21031	BS1330_II1066	BOV_A1013	Regulator/ transcription	Cytoplasmic																	*ovis
BMEII0116			Bacterial regulatory protein, GntR family (BAB2_1138)					BAB2_1138	BAW_21091	BS1330_II1170	BOV_A1082	Regulator/ transcription	Cytoplasmic																	* ovis
BMEII0390			Bacterial regulatory protein LysR, HTH motif:Immunoglobulin/major histocompatibility complex:LysR substrate binding domain (BAB2_0329)					BAB2_0329	BAW_20319	BS1330_II0898	BOV_A0849	Regulator/ transcription	Cytoplasmic membrane																	*ovis
BMEI1445			Cl-channel, voltage gated (BAB1_0515)					BAB1_0515	BAW_10496	BS1330_I0491	BOV_0494	Transporter membrane associated	Cytoplasmic membrane																	*ovis
BMEI0556			Sugar transporter:Citrate-proton symport:General substrate transporter:Sugar transporter superfamily:Major facilitator superf... (BAB1_1471)					BAB1_1471	BAW_11406	BS1330_I1447	BOV_1409	Transporter membrane associated	Cytoplasmic membrane																	*ovis
BMEII0963			ABC transporter, periplasmic binding protein, putative KO: K02051 sulfonate/nitrate transport system substrate-binding ... (BAB2_0919)					BAB2_0919	BAW_20880	BS1330_II0281	BOV_A0260	Transporter membrane associated	Unknown																	* ovis
BMEII0490			ATP/GTP-binding site motif A (P-loop):ABC transporter:AAA ATPase (BAB2_0437)					BAB2_0437	BAW_20419	BS1330_II0794	BOV_A0751	Transporter membrane associated	Cytoplasmic membrane																	* ovis
BMEII0596			Tetracycline resistance protein TetB:Drug resistance transporter EmrB/QacA subfamily:Major facilitator superfamily (MFS) (BAB2_0553)					BAB2_0553	BAW_20531	BS1330_II0680	BOV_A0643	Transporter membrane associated	Cytoplasmic membrane																	* ovis
BMEII0003			ATP/GTP-binding site motif A (P-loop):ABC transporter:AAA ATPase:TOBE domain (BAB2_0089)					BAB2_0089	BAW_20089	BS1330_II0090	BOV_A0084	Transporter membrane associated	Cytoplasmic membrane																	* ovis
BMEI1629			Acriflavin resistance protein:Hydrophobe/amphiphile efflux-1 HAE1 (BAB1_0323)					BAB1_0323	BAW_10308	BS1330_I0293	BOV_0306	Transporter membrane associated	Cytoplasmic membrane																	*ovis
BMEI0893			Acriflavin resistance protein (BAB1_1112)					BAB1_1112	BAW_11056	BS1330_I1084	BOV_1049	Transporter membrane associated	Cytoplasmic membrane																	*ovis
BMEI0642			Urea transporter (BAB1_1383)					BAB1_1383	BAW_11317	BS1330_I1358	BOV_1319	Transporter membrane associated	Cytoplasmic membrane																	*ovis
BMEI1423			Bacterial regulatory protein LacI, HTH motif (BAB1_0536)					BAB1_0536	BAW_10517	BS1330_I0514	BOV_0517	Replication, recombination and repair	Unknown																	* ovis
BMEI1664			Phage integrase:Phage integrase, N-terminal SAM-like (BAB1_0288)					BAB1_0288	BAW_10274	BS1330_I0257	BOV_0277	Replication, recombination and repair	Cytoplasmic																	*ovis
BMEI1405			transposase (BAB1_0552)					BAB1_0552	BAW_10530	BS1330_I0531	BOV_0532	Replication, recombination and repair	Unknown																	*ovis
BMEI1064			aat: Leucyl/phenylalanyl-tRNA--protein transferase (BAB1_0923)					BAB1_0923	BAW_10888	BS1330_I0901	BOV_0901	Replication, recombination and repair	Cytoplasmic																	*ovis
BMEI1420								BAB1_0537	BAW_10518	BS1330_I0515	BOV_0519	Replication, recombination and repair	Cytoplasmic																	*ovis
			restriction endonuclease HgiDI					NOT FOUND	NOT FOUND	Not found	BOV_A0485	Replication, recombination and repair	Unknown																	* ovis
Intergenic			IS711, transposase orfB (BAB2_0390)					BAB2_0390	BAW_20376	BS1330_II0840	BOV_A0795	Replication, recombination and repair	Unknown																	*ovis
			RES protein					NOT FOUND	NOT FOUND	Not found	BOV_A0486	Replication, recombination and repair	Cytoplasmic membrane																	*ovis
			transposase					NOT FOUND	NOT FOUND	Not found	BOV_A0493	Replication, recombination and repair	Unknown																	*ovis
Not found			NAD binding site:UBA/THIF-type NAD/FAD binding fold:Pyridine nucleotide-disulphide oxidoreductase, class I				Butanoate metabolism, fructose and mannose metabolism, Bisphenol degradation, related to BAB1_0364 (pseudogene in marine isolates) and BAB2_0370 Bisphenol degradation, Fructose and mannose metabolism	BAB2_0610	BAW_20583	BS1330_II0627	BOV_A0595	Energy metabolism	Cytoplasmic																	* ovis
BMEII0869			Aldehyde dehydrogenase (BAB2_0823)				Glycolysis / Gluconeogenesis, Pentose and glucuronate interconversions Ascorbate and aldarate metabolism Fatty acid degradation Valine, leucine and isoleucine degradationLysine degradation, related to BAB2_0327 (pseudogene in marine isolates) BAB1_0211 (pseudogene in B ceti A2B), BAB2_0976 (pseudogene in B ceti A2B), BAB2_1130, BAB2_0566, BAB2_1035, BAB2_1114 (pseudogene in B ceti P1MRA1A2B, B pi…	BAB2_0823	BAW_20784	BS1330_II0396	BOV_A0342	Energy metabolism	Cytoplasmic																	* ovis
BMEII0998			Cytochrome c oxidase, subunit I (BAB2_0954)				Part of the nitric oxide reductase necessary for denitrification. Related to BAB2_0957 (pseudogene in marine isolates), BAB2_0954 (pseudogene in B ovis), BAB1_0389, BAB1_0390, BAB1_0391, BAB1_0392, BAB1_0041, BAB1_0042, BAB1_0492 (pseudogene in B ovis), BAB1_0493 (pseudogene in B ovis) and BAB1_0497	BAB2_0954	BAW_20915	BS1330_II0246	BOV_A0225	Energy metabolism	Cytoplasmic membrane																	* ovis
BMEI1466			Copper center Cu(A):Cytochrome c oxidase, subunit II (BAB1_0492)				Related to BAB2_0957 (pseudogene in marine isolates), BAB2_0954 (pseudogene in B ovis), BAB1_0389, BAB1_0390, BAB1_0391, BAB1_0392, BAB1_0041, BAB1_0042, BAB1_0492 (pseudogene in B ovis), BAB1_0493 (pseudogene in B ovis) and BAB1_0498	BAB1_0492	BAW_10475	BS1330_I0468	BOV_0473	Energy metabolism	Cytoplasmic membrane																	* ovis
BMEI1405								BAB1_0557	BAW_10535	Not found	BOV_A0520	Unknown	Unknown																	*ovis
BMEI1874			hypothetical protein BAB1_0068 (BAB1_0068)					BAB1_0068	BAW_10068	BS1330_I0071	BOV_0070	Unknown	Unknown																	* ovis
BMEI1847			hypothetical protein BAB1_0098 (BAB1_0098)					BAB1_0098	BAW_10096	BS1330_I0101	BOV_0098	Unknown	Unknown																	* ovis
BMEII0130			Aminotransferase class-III (BAB2_1125)					BAB2_1125	BAW_21078	BS1330_II1157	BOV_A1069	Unknown	Cytoplasmic																	*ovis
BMEI1769			hypothetical protein BAB1_0178 (BAB1_0178)					BAB1_0178	BAW_10171	BS1330_I0178	BOV_0172	Unknown	Unknown																	* ovis
BMEI1552			Polysaccharide deacetylase (BAB1_0403)					BAB1_0403	BAW_10386	BS1330_I0374	BOV_0387	Unknown	Unknown																	* ovis
BMEI1369			ErfK/YbiS/YcfS/YnhG:Twin-arginine translocation pathway signal (BAB1_0589)					BAB1_0589	BAW_10565	BS1330_I0560	BOV_0565	Unknown	Unknown																	* ovis
BMEI1343			hypothetical protein	NA				BAB1_0620-22	BAW_10596	BS1330_I0594-0595	BOV_0598	Unknown	Unknown																	* ovis
BMEI0950			hypothetical protein BAB1_1055 (BAB1_1055)					BAB1_1055	BAW_11006	BS1330_I1031	BOV_1001	Unknown	Unknown																	* ovis
BMEI0535			Antifreeze protein, type I (BAB1_1495)					BAB1_1495	BAW_11428	BS1330_I1470	BOV_1431	Unknown	Unknown																	* ovis
BMEI0525			Neutral zinc metallopeptidase, zinc-binding region:Putative neutral zinc metallopeptidase (BAB1_1504)					BAB1_1504	BAW_11437	BS1330_I1479	BOV_1440	Unknown	Unknown																	* ovis
BMEII0706			hypothetical protein BAB2_0677 (BAB2_0677)				bhuO, haem degradation/Fe2+ release, iron adquisition and storage (López-Goñi I & O´Callaghan D, 2012)	BAB2_0677	BAW_20649	BS1330_II0558	BOV_A0529	Unknown	Unknown																	* ovis
BMEI1548			ATP/GTP-binding site motif A (P-loop) (BAB1_0408)					BAB1_0408	BAW_10391	BS1330_I0379	BOV_0392	Unknown	Periplasmic																	* ovis
BMEII0531			Fusaric acid resistance protein conserved region (BAB2_0479)					BAB2_0479	BAW_20461	BS1330_II0753	BOV_A0708	Unknown	Cytoplasmic membrane																	* ovis
BMEII0614			Protein of unknown function DUF6 (BAB2_0573)					BAB2_0573	BAW_20551	BS1330_II0660	BOV_A0625	Unknown	Cytoplasmic membrane																	* ovis
BMEI0170			Protein of unknown function DUF6 (BAB1_1893)					BAB1_1893	BAW_11813	BS1330_I1887	BOV_1821	Unknown	Cytoplasmic membrane																	* ovis
BMEII1008			Protein of unknown function DUF6 (BAB2_0963)					BAB2_0963	BAW_20924	BS1330_II0233	BOV_A0216	Unknown	Cytoplasmic membrane																	* ovis
BMEI0722			hypothetical protein BAB1_1296 (BAB1_1296)					BAB1_1296	BAW_11235	BS1330_I1273	BOV_1241	Unknown	Outer membrane																	* ovis
BMEII0298			hypothetical protein BAB2_0234 (BAB2_0234)					BAB2_0234	BAW_20228	BS1330_II0990	BOV_A0940	Unknown	Cytoplasmic																	* ovis
BMEI1718			Amidohydrolase 2 (BAB1_0236)					BAB1_0236	BAW_10223	BS1330_I0233	BOV_0226	Unknown	Cytoplasmic																	* ovis
BMEI1669			hypothetical protein BAB1_0284 (BAB1_0284)					BAB1_0284	BAW_10270	BS1330_I0252	BOV_0269	Unknown	Cytoplasmic																	* ovis
BMEII0446			hypothetical protein BAB2_0392 (BAB2_0392)					BAB2_0392	BAW_20378	BS1330_II0838	BOV_A0793	Unknown	Cytoplasmic																	* ovis
BMEI1875			hypothetical protein BAB1_0067 (BAB1_0067)					BAB1_0067	BAW_10067	BS1330_I0070	BOV_0069	Unknown	Cytoplasmic																	* ovis
BMEI0037			hypothetical protein BAB1_2035 (BAB1_2035)					BAB1_2035	BAW_11951	BS1330_I2028	BOV_1956	Unknown	Cytoplasmic																	* ovis
BMEI1298			Protein of unknown function DUF88 (BAB1_0669)					BAB1_0669	BAW_10643	BS1330_I0645	BOV_0643	Unknown	Cytoplasmic																	* ovis
BMEI2006			hypothetical protein BAB1_2125 (BAB1_2125)					BAB1_2125	BAW_12037	BS1330_I2115	BOV_2036	Unknown	Cytoplasmic																	* ovis
BMEI0798			hypothetical protein BAB1_1213 (BAB1_1213)					BAB1_1213	BAW_11155	BS1330_I1187	BOV_1151	Unknown	Cytoplasmic																	* ovis
BMEI1013			Transglycosylase-associated protein (BAB1_0981)					BAB1_0981	BAW_10938	BS1330_I0960	BOV_0955	Unknown	Cytoplasmic																	* ovis
BMEI1433			hypothetical protein BAB1_0528 (BAB1_0528)					BAB1_0528	BAW_10509	BS1330_I0505	BOV_0507	Unknown	Cytoplasmic membrane																	*ovis
BMEI0797			hypothetical protein BAB1_1214 (BAB1_1214)					BAB1_1214	BAW_11156	BS1330_I1188	BOV_1152	Unknown	Cytoplasmic membrane																	*ovis
BMEII0939			thuA (BAB2_0898)					BAB2_0898	BAW_20857	BS1330_II0305	BOV_A0283	Unknown	Cytoplasmic																	*ovis
BMEI1050			Protein of unknown function DUF455 (BAB1_0940)					BAB1_0940	BAW_10901	BS1330_I0919	BOV_0917	Unknown	Cytoplasmic membrane																	*ovis
BMEI1347			hypothetical protein BAB1_0617 (BAB1_0617)					BAB1_0617	BAW_10593	BS1330_I0590	BOV_0595	Unknown	Unknown																	*ovis
BMEI0142			hypothetical protein BAB1_1921 (BAB1_1921)					BAB1_1921	BAW_11840	BS1330_I1915	BOV_1850	Unknown	Cytoplasmic membrane																	*ovis
BMEII0771			Flavin-containing monooxygenase FMO:Pyridine nucleotide-disulphide oxidoreductase, class I:FAD-dependent pyridine nucleotide-... (BAB2_0739)					BAB2_0739	BAW_20707	BS1330_II0495	BOV_A0434	Unknown	Cytoplasmic membrane																	*ovis
BMEI0676-77			hypothetical protein BAB1_1348 (BAB1_1348)					BAB1_1347-48	BAW_11283	BS1330_I1323	BOV_1287	Unknown	Unknown																	*ovis
			integrase					NOT FOUND	NOT FOUND	Not found	BOV_A0498	Unknown	Unknown																	* ovis
			integrase					NOT FOUND	NOT FOUND	Not found	BOV_A0499	Unknown	Unknown																	*ovis
BMEII1084			flagellar basal body P-ring protein	NA				BAB2_0153	BAW_20150	BS1330_II0155	BOV_A0140	Cell wall/membrane/envelope biogenesis and motility	Flagellar																	abortusovis
BMEII1113			Flagellar motor switch FliM					BAB2_0121	BAW_20119	BS1330_II0121	BOV_A0113	Cell wall/membrane/envelope biogenesis and motility	Cytoplasmic																	abortussuis
BMEII1110			flagellar motor switch protein FliM	NA				BAB2_0124	BAW_20122	BS1330_II0124	BOV_A0116	Cell wall/membrane/envelope biogenesis and motility	Cytoplasmic																	abortusovis
BMEII0392			tex protein	NA				BAB2_0331/32/33	BAW_20321	BS1330_II0896	BOV_A0847	Pathogenesis	Cytoplasmic																	abortusovis
BMEII0216			dehydrogenase complex, E1 component, dehydrogenase	Dehydrogenase, E1 component:Transketolase, central region:Transketolase, C terminal (BAB2_0031)				BAB2_1044	BAW_21020	BS1330_II1077	abscent	Intermediate metabolism	Cytoplasmic																	abortussuis
BMEI0958			putative thioredoxin reductase					BAB1_1046/47	BAW_10195	BS1330_I1023	BOV_0993	Intermediate metabolism	Cytoplasmic																	abortussuis
BMEI2037			phosphoenolpyruvate carboxykinase	NA				BAB1_2090	BAW_12005	BS1330_I2083	BOV_2009	Intermediate metabolism	Cytoplasmic																	abortusovis
BMEII1021			Hydroxyacyl CoA-dehydrogenase-enoyl CoA hydratase/isomerase fusion protein; catalyzes the reversible hydration of unsaturated fatty acyl-CoA to beta-hydroxyacyl-CoA	Enoyl-CoA hydratase/isomerase (BAB2_1046)				BAB2_0216	BAW_20211	BS1330_II0219	BOV_A0202	Lipid transport and metabolism	Cytoplasmic																	abortusovis
BMEII0815			acetyl-CoA synthetase	AMP-dependent synthetase and ligase (BAB1_1819)				BAB2_0786-787	BAW_20754	BS1330_II0447	BOV_A0394	Lipid transport and metabolism	Cytoplasmic																	abortusovis
BMEII1090			3-hydroxyisobutyrate dehydrogenase	3-hydroxyisobutyrate dehydrogenase:6-phosphogluconate dehydrogenase, NAD binding domain:6-phosphogluconate dehydrogenase (BAB1_1334)				BAB2_0146	BAW_20143	BS1330_II0148	BOV_A0134	Lipid transport and metabolism	Unknown																	abortussuis
BMEI0021			acetyl-CoA-transferase subunit					BAB1_2047	BAW_11963	BS1330_I2041	BOV_1969	Lipid transport and metabolism	Unknown																	abortusovis
BMEI1559-60			aldehyde dehydrogenase family protein					BAB1_0396-97	BAW_10380	BS1330_I0368	BOV_0382	Lipid transport and metabolism	Cytoplasmic																	abortusovis
BMEI0924			proline dipeptidase	NA				BAB1_1081/82	BAW_11031	BS1330_I1058	BOV_1027	Amino acid transport and metabolism	Cytoplasmic																	abortusovis
BMEII0508			ATP/GTP-binding site motif A (P-loop):ABC transporter:AAA ATPase (BAB2_0455)					BAB2_0454-55	BAW_20436	BS1330_II0776	BOV_A0733	Amino acid transport and metabolism	Cytoplasmic membrane																	abortussuis
BMEII0582			D-amino acid oxidase family protein	Pyridine nucleotide-disulphide oxidoreductase, class-II:FAD dependent oxidoreductase:Sarcosine oxidase, beta subunit, heterot... (BAB1_0230)				BAB2_0536-0537	BAW_20516	BS1330_II0695	BOV_A0658	Amino acid transport and metabolism	Cytoplasmic																	abortusovis
BMEII0131			class III aminotransferase	Aminotransferase class-III (BAB2_0285)				BAB2_1124/23	BAW_21077	BS1330_II1156	BOV_A1068	Amino acid transport and metabolism	Cytoplasmic																	abortusovis
BMEI0413			spermidine/putrescine ABC transporter permease	Binding-protein-dependent transport systems inner membrane component:Prenyl group binding site (CAAX box):Bacterial general s... (BAB2_1064)				BAB1_1625-26	BAW_11555	BS1330_I1604	BOV_1554	Amino acid transport and metabolism	Cytoplasmic membrane																	abortusovis
BMEII0476-77			glucuronate isomerase	NA				BAB2_0424-0425	BAW_20408	BS1330_II0805	BOV_A0762	Carbohydrate transport and metabolism	Cytoplasmic																	abortusovis
BMEII0115			sugar ABC transporter periplasmic sugar-binding protein	Bacterial extracellular solute-binding protein, family 1:Bacterial extracellular solute-binding protein, family 1 domain (BAB2_0491)				BAB2_1139	BAW_21092	BS1330_II1171	BOV_A1083	Carbohydrate transport and metabolism	Periplasmic																	abortusovis
BMEII0821-22			major facilitator family transporter	NA				BAB2_0794-0795	BAW_20760	BS1330_II0441	BOV_A0388	Transporter membrane associated	Cytoplasmic membrane																	abortusovis
BMEII0381			secretion protein					BAB2_0320	BAW_20310	BS1330_II0907	BOV_A0858	Transporter membrane associated	Unknown																	abortusovis
BMEII0473			acriflavine resistance protein/multidrug efflux protein	Acriflavin resistance protein (BAB1_1112)				BAB2_0420/21	BAW_20405	BS1330_II0808	BOV_A0765	Transporter membrane associated	Cytoplasmic membrane																	abortussuis
BMEI0113			amino acid ABC transporter permease	Binding-protein-dependent transport systems inner membrane component (BAB2_0557)				BAB1_1955	BAW_11872	BS1330_I1948	BOV_1880	Transporter membrane associated	Cytoplasmic membrane																	abortussuis
BMEII1118			multidrug resistance protein A, efflux/ HlyD family secretion protein	Gram-negative bacterial RTX secretion protein D:Secretion protein HlyD (BAB2_0764)				BAB2_0116	BAW_20114	BS1330_II0116	BOV_A0108	Transporter membrane associated	Cytoplasmic membrane																	abortussuis
BMEI0944			Mechanosensitive (MS) ion channel (BAB1_1062)					BAB1_1062	BAW_11013	BS1330_I1038	BOV_1006	Replication, recombination and repair	Cytoplasmic membrane																	abortussuis
BMEII0329-0331			hypothetical protein	NA				BAB2_0267	BAW_20259	BS1330_II0959	BOV_A0907	Unknown	Cytoplasmic membrane																	abortusovis
BMEI1896			hypothetical protein	NA				BAB1_0044	BAW_10044	BS1330_I0047	BOV_0046	Unknown	Cytoplasmic membrane																	abortusovis
BMEI0682			Mechanosensitive (MS) ion channel:Mechanosensitive (MS) ion channel subdomain (BAB1_1342)					BAB1_1342	BAW_11278	BS1330_I1318	BOV_1282	Cell wall/membrane/envelope biogenesis and motility	Cytoplasmic membrane																	suisovis
BMEI1819			NAD binding site:Zinc-containing alcohol dehydrogenase superfamily:Zinc-containing alcohol dehydrogenase (BAB1_0128)					BAB1_0128	BAW_11072	BS1330_I0130	BOV_0125	Intermediate metabolism	Cytoplasmic																	suisovis
BMEII0588			Formate dehydrogenase, subunit FdhD (BAB2_0544)					BAB2_0544	BAW_20523	BS1330_II0689	BOV_A0650	Intermediate metabolism	Cytoplasmic																	suisovis
BMEI1546			GGDEF (BAB1_0441)					BAB1_0441	BAW_10424	BS1330_I0414	BOV_0421	Intermediate metabolism	Cytoplasmic membrane																	suisovis
BMEII0136			Extradiol ring-cleavage dioxygenase:Glyoxalase/Bleomycin resistance protein/dioxygenase domain:Glyoxalase I (BAB2_1118)					BAB2_1118	BAW_21072	BS1330_II1151	BOV_A1063	Intermediate metabolism	Cytoplasmic																	suisovis
BMEI0801			Carboxyl transferase family:Acetyl-CoA carboxylase carboxyl transferase, beta subunit (BAB1_1210)					BAB1_1210	BAW_11152	BS1330_I1184	BOV_1148	Lipid transport and metabolism	Cytoplasmic																	suisovis
BMEII0909			Aromatic amino acid permease:Amino acid/polyamine transporter, family I:Domain found in permeases (BAB2_0864)					BAB2_0864	BAW_20825	BS1330_II0336	BOV_A0310	Amino acid transport and metabolism	Cytoplasmic membrane																	suisovis
BMEII0185			Immunoglobulin/major histocompatibility complex (BAB2_1073)					BAB2_1073	BAW_20992	BS1330_II1106	BOV_A1012	Carbohydrate transport and metabolism	Cytoplasmic membrane																	suisovis
BMEII0310-11			transcriptional regulator, marR family (BAB2_0248)					BAB2_0248-49	BAW_20241	BS1330_II0977	BOV_A0927	Regulator/ transcription	Unknown																	suisovis
BMEI1751			Bacterial regulatory protein, LuxR family (BAB1_0197)					BAB1_0197	BAW_10189	BS1330_I0197	BOV_0190	Regulator/ transcription	Cytoplasmic																	suisovis
BMEI1410			transposase (BAB1_0547)					BAB1_0547	BAW_10527	intergenic region	BOV_0528	Replication, recombination and repair	Cytoplasmic																	suisovis
								INTERGENIC	INTERGENIC	BS1330_I0592	intergenic	Nucleotides transport and metabolism	Cytoplasmic																	abortussuisovis
BMEI0433			periplasmic dipeptide transport protein/Bacterial extracellular solute-binding protein, family 5	Bacterial extracellular solute-binding protein, family 5 (BAB2_0974)				BAB1_1601-1602	BAW_11532	BS1330_I1580	BOV_1531	Transporter membrane associated	Periplasmic																	abortussuisovis
BMEI0684			sarcosine dehydrogenase	gcvT: Glycine cleavage T protein (aminomethyl transferase) (BAB2_0513)		http://www.genome.jp/dbget-bin/www_bget?bmf:BAB1_1339	dehydrogenase partial sequence	BAB1_1339-40	BAW_11276	BS1330_I1316	BOV_1280	Amino acid transport and metabolism	Cytoplasmic																	##
BMEI1003			queuine tRNA-ribosyltransferase	tgt: Queuine/other tRNA-ribosyltransferase:Queuine tRNA-ribosyltransferase (BAB1_1115)				BAB1_0995	BAW_11059	BS1330_I0972	partial sequence	Nucleotides transport and metabolism	Cytoplasmic membrane																	##

## Sheet: at branch pseudo
Pseudogenes at branching points. This information is extracted from the previous sheet (all_pseudo), it includes pseudogenes present in specific branching points. The pseudogenes are ordered according to the branching point and according to function
Phidias link to specific gene anotation					Biocyc link	keeg lynk	Pathway or putative pathway, additional comments							B ceti P1 bmarCR17 (striped dolphin)		B ceti MR bmarMR26 (striped dolphin)		B ceti A1 M644/93/1 from common dolphin		B ceti A2/B M187/00/1 (white sided dolphin)		B pinnipedialis C2 cluster M2466/93/4 (common seal)		B suis 1330		B abortus 2308		B. ovis ATCC 25840
Locus Tag 16M	B. melitensis 16M	B. abortus 9-941	B. abortus 2308	Duplication?				Locus tag 2308	Locus tag 2308W	Locus tag 1330	Locus tag ovis	Function/classification	Localization																					Mutation color code
BMEI0367	hypothetical protein BMEI0367 (BMEI0367)	hypothetical protein BruAb1_1649 (BruAb1_1649)	hypothetical protein BAB1_1676 (BAB1_1676)		http://biocyc.org/BABO359391/NEW-IMAGE?type=NIL&object=GKDV-1572&redirect=T	http://www.genome.jp/dbget-bin/www_bget?bmf:BAB1_1676		BAB1_1676	BAW_11601	BR1662	BOV_1610	Unknown	Cytoplasmic																	MRA1					Frame shift
BMEI0921	UDP-GLUCOSE 4-EPIMERASE (BMEI0921)	galE-1: GalE-1, UDP-glucose 4-epimerase (BruAb1_1071)	galE-1: NAD binding site:NAD-dependent epimerase/dehydratase:UDP-glucose 4-epimerase (BAB1_1088)		http://www.biocyc.org/BABO359391/NEW-IMAGE?type=PATHWAY&object=PWY-7344	http://www.genome.jp/kegg-bin/show_pathway?scale=1.0&query=BAB1_1088&map=bmf00052&scale=&auto_image=&show_description=hide&multi_query=	galE-1, galactose biosynthesis, UDP sugar biosynthesis, related to BAB2_0694 and BAB1_0734. In B melitensis, a galE-1 mutant exhibited intermediate growth patterns in macrophages between those of smooth and rough Brucella strains. It showed very fine agglutination particles in the presence of acriflavin and was partially resistant to smooth-type specific Tb phage, suggesting that they have an alt…	BAB1_1088	BAW_11036	galE-1	galE-2	Cell wall/membrane/envelope biogenesis and motility	Cytoplasmic																	P1MRA1	Premature stop codon				Premature stop codon
BMEII0431	hypothetical protein BMEII0431 (BMEII0431)	hypothetical protein BruAb2_0370 (BruAb2_0370)	hypothetical protein BAB2_0374 (BAB2_0374)		http://www.biocyc.org/BABO359391/NEW-IMAGE?object=GKDV-2401	no hit	not known	BAB2_0374	BAW_20362	BRA0861	BOV_A0808	Cell wall/membrane/envelope biogenesis and motility	Cytoplasmic																	P1MRA1	Frame shift				Deletion
BMEII0106	XYLOSE REPRESSOR (BMEII0106)	ROK family protein (BruAb2_1125)	ROK family (BAB2_1149)		http://www.biocyc.org/BABO359391/NEW-IMAGE?type=NIL&object=GKDV-3110&redirect=T	no hit	not known	BAB2_1149	BAW_21101	BRA1189	BOV_A1092	Cell wall/membrane/envelope biogenesis and motility	Cytoplasmic Membrane																	P1MRA1	Mixed				Insertion
BMEI0717	22 KDA OUTER MEMBRANE PROTEIN PRECURSOR (BMEI0717)	hypothetical membrane protein (BruAb1_1285)	hypothetical protein BAB1_1302 (BAB1_1302)		http://www.biocyc.org/BABO359391/NEW-IMAGE?type=GENE&object=GKDV-1217&redirect=T	no hit	Omp 22 Kda	BAB1_1302	BAW_11241	BR1284	BOV_1247	Cell wall/membrane/envelope biogenesis and motility	Cytoplasmic Membrane																	P1MRA1	Mixed				No start codon
BMEII0376	HEAT RESISTANT AGGLUTININ 1 PRECURSOR (BMEII0376)	outer surface protein (BruAb2_0312)	heat resistant agglutinin 1 precursor (BAB2_0314)		http://www.biocyc.org/BABO359391/NEW-IMAGE?type=NIL&object=GKDV-2344&redirect=T	no hit	outer membrane	BAB2_0314	BAW_20304	BRA0921	BOV_A0863	Cell wall/membrane/envelope biogenesis and motility	Cytoplasmic																	P1MRA1	Mixed				No stop codon
BMEI1351	PENICILLIN-BINDING PROTEIN 1A (BMEI1351)	penicillin-binding protein (BruAb1_0604)	Glycosyl transferase, family 51:Penicillin-binding protein, transpeptidase domain (BAB1_0607)		http://www.biocyc.org/BABO359391/NEW-IMAGE?type=NIL&object=GKDV-563&redirect=T	http://www.genome.jp/kegg-bin/show_pathway?scale=1.0&query=BAB1_0607&map=bmf00550&scale=&image=%2Fshare%2Fwww%2F%2Fmark_pathway144614439320550%2Fbmf00550.png&auto_image=&show_description=hide&multi_query=	peptidoglycan biosynthesis	BAB1_0607	BAW_10583	BR0583	BOV_0583	Cell wall/membrane/envelope biogenesis and motility	Outer Membrane																	P1MRA1	Mixed				Truncation
BMEII0151	fliF: FLAGELLAR M-RING PROTEIN FLIF (BMEII0151)	fliF: FliF, flagellar M-ring protein (BruAb2_1083)	fliF: Flagellar FliF M-ring protein:Type III secretion system outer membrane K protein:Secretory protein YscJ/FliF (BAB2_1105)		http://www.biocyc.org/BABO359391/NEW-IMAGE?type=GENE&object=GKDV-3071&redirect=T	http://www.genome.jp/kegg-bin/show_pathway?scale=1.0&query=BAB2_1105&map=bmf02040&scale=&auto_image=&show_description=hide&multi_query=	Flagella component	BAB2_1105	BAW_21059	fliF	fliF	Pathogenesis	Cytoplasmic Membrane																	P1MRA1	Premature stop codon				GAP
BMEII0150	fliC: FLAGELLIN (BMEII0150)	flagellin family protein (BruAb2_1084)	Flagellin, C-terminal:Flagellin, N-terminal (BAB2_1106)		http://www.biocyc.org/BABO359391/NEW-IMAGE?type=NIL&object=GKDV-3072&redirect=T	http://www.genome.jp/kegg-bin/show_pathway?scale=1.0&query=BAB2_1106&map=bmf02040&scale=1.0&auto_image=&show_description=hide&multi_query=	Flagella component	BAB2_1106	BAW_21060	BRA1147	BOV_A1052	Pathogenesis	Extracellular																	P1MRA1	Premature stop codon				Duplication
BMEII0156	CHEMOTAXIS MOTD PROTEIN (BMEII0156)	MotD-related protein (BruAb2_1079)	Flagellar hook-length control protein (BAB2_1101)		http://www.biocyc.org/BABO359391/NEW-IMAGE?type=NIL&object=GKDV-3067&redirect=T	no hit	Flagella component	BAB2_1101	BAW_21055	BRA1142	BOV_A1047	Pathogenesis	Cytoplasmic Membrane																	P1MRA1	Premature stop codon				Absence
BMEI0948	hypothetical protein BMEI0948 (BMEI0948)	hypothetical protein BruAb1_1043 (BruAb1_1043)	Proline-rich region:Proline-rich extensin (BAB1_1058)			http://www.genome.jp/dbget-bin/www_bget?bmf:BAB1_1058	type IV secreted protein VceC , 30 of the analysed genomes contain 1 SNP and 1 indel as compared to B abortus 2308	BAB1_1058	BAW_11009	BR1038	BOV_1003	Pathogenesis	Cytoplasmic Membrane																	P1MRA1	Deletion				Wild type
BMEII0308	cobW: LOW AFFINITY ZINC TRANSPORT MEMBRANE PROTEIN (BMEII0308)	cobalamin metabolism protein/P47K family protein (BruAb2_0247)	ATP/GTP-binding site motif A (P-loop):Cobalamin metabolism protein/P47K (BAB2_0246)		http://biocyc.org/BABO359391/NEW-IMAGE?type=NIL&object=GKDV-2282&redirect=T	http://www.genome.jp/dbget-bin/www_bget?bmf:BAB2_0246	B suis mutant attenuated at 48 h macrophage infection (Kóhler S et al 2002) with several Pfam domains cobW CobW_C DUF258 Arch_ATPase AAA_16 ArgK AAA_19 AAA_18 AAA_22 AAA_29 AAA_10 AAA_33 TsaE ABC_tran T2SSE ATXN-1_C MMR_HSR1 NACHT SRPRB AAA_23 NTPase_1 MobB AAA_14 AAA_17	BAB2_0246	BAW_20239	cobW	BOV_A0929	Pathogenesis	Cytoplasmic																	P1MRA1	Deletion
BMEII0589	ribH: riboflavin synthase subunit beta (BMEII0589)	ribH: riboflavin synthase subunit beta (BruAb2_0535)	ribH-2: 6,7-dimethyl-8-ribityllumazine synthase (BAB2_0545)		http://www.biocyc.org/BABO359391/NEW-IMAGE?type=NIL&object=GKDV-2554&redirect=T	http://www.genome.jp/kegg-bin/show_pathway?bmf00740+BAB2_0545	RibH2, lumazine synthase, part of the riboflavin synthesis pathway. EC 2.5.1.9. Essential for B abortus 2308 intracellular survival in cells and mice (Bonomi HR et al 2010 PLosONe).Related to BAB1_0790 (ribH1, not essential for B abortus 2308 intracelullar survival). Protein decreases as B abortus 2308 cycles in Raw macrophages (Lamontagne J et al 2009 J Proteom Res) and increases in B suis infec…	BAB2_0545	BAW_20524	ribH	ribH-2	Intermediate metabolism	Cytoplasmic Membrane																	P1MRA1	Frame shift			Gene category	.		Terminology for symbols used
BMEII1126	OXIDOREDUCTASE (BMEII1126)	oxidoreductase, Gfo/Idh/MocA family (BruAb2_0107)	Oxidoreductase, N-terminal (BAB2_0107)		http://www.biocyc.org/BABO359391/NEW-IMAGE?type=NIL&object=GKDV-2166&redirect=T	no hit		BAB2_0107	BAW_20106	BRA0109	BOV_A0100	Intermediate metabolism	Cytoplasmic																	P1MRA1	Frame shift			Cell wall/membrane/envelope biogenesis and motility	.	*	unique pseudo in particular genotype
BMEII0415	LACTOYLGLUTATHIONE LYASE (BMEII0415)	glyoxalase family protein (BruAb2_0353)	glyoxalase family protein (BAB2_0357)		http://www.biocyc.org/BABO359391/NEW-IMAGE?type=NIL&object=GKDV-2384&redirect=T	http://www.genome.jp/dbget-bin/www_bget?bmf:BAB2_0357	Ec4.2.1.130 related to BAB1_1899, BAB2_0028, BAB2_0662, BAB2_0756, BAB1_0524, BAB1_0867	BAB2_0357	BAW_20345	BRA0879	BOV_A0824	Intermediate metabolism	Cytoplasmic																	P1MRA1	Premature stop codon			Pathogenesis	.	##	pseudogene present in all 8 isolates
BMEI0466	ACETYLTRANSFERASE (BMEI0466)	acetyltransferase, GNAT family (BruAb1_1540)	GCN5-related N-acetyltransferase (BAB1_1567)		http://www.biocyc.org/BABO359391/NEW-IMAGE?type=GENE&object=GKDV-1468&redirect=T	http://www.genome.jp/dbget-bin/www_bget?bmf:BAB1_1567		BAB1_1567	BAW_11499	BR1551	BOV_1499	Lipid transport and metabolism	Periplasmic																	P1MRA1	Mixed			Intermediate metabolism	.	#	pseudogene present in all marine isolates
BMEI1247	RIBONUCLEASE PRECURSOR (BMEI1247)	ribonuclease T2 family protein (BruAb1_0722)	Ribonuclease T2 (BAB1_0724)		http://www.biocyc.org/BABO359391/NEW-IMAGE?type=GENE&object=GKDV-677&redirect=T	http://www.genome.jp/dbget-bin/www_bget?bmf:BAB1_0724	Regulation of gene expression, related to BAB2_0635	BAB1_0724	BAW_10698	BR0703	BOV_0694	Nucleotides transport and metabolism	Periplasmic																	P1MRA1	Premature stop codon			Lipid transport and metabolism	.	%	pseudogene present in all B ceti
BMEI1318	AMP nucleosidase (BMEI1318)	amn: AMP nucleosidase (BruAb1_0642)	amn: Purine and other phosphorylase, family 1 (BAB1_0647)		http://www.biocyc.org/BABO359391/NEW-IMAGE?type=NIL&object=GKDV-599&redirect=T	http://www.genome.jp/kegg-bin/show_pathway?bmf00230+BAB1_0647	Adenosine metabolism	BAB1_0647	BAW_10621	BS1330_I0619	BOV_0622	Nucleotides transport and metabolism	Cytoplasmic Membrane																	P1MRA1	Deletion			nucleic acid metabolism	.		In red: only five of the six branching points in the phylogenetic tree MRA1, P1MRA1, P1MRA1A2BC (#), A2BC, all marine isolates (#) and ovis and all isolates
BMEII0387	formyltetrahydrofolate deformylase (BMEII0387)	purU: formyltetrahydrofolate deformylase (BruAb2_0324)	purU: Formyl transferase, N-terminal:Amino acid-binding ACT:Formyltetrahydrofolate deformylase (BAB2_0326)		http://www.biocyc.org/BABO359391/NEW-IMAGE?type=NIL&object=GKDV-2355&redirect=T	http://www.genome.jp/dbget-bin/www_bget?bmf:BAB2_0326	purine biosynthesis, Glyoxylate and dicarboxylate metabolism, vitamin biosynthesis One carbon pool by folate	BAB2_0326	BAW_20316	purU	purU	Nucleotides transport and metabolism	Cytoplasmic Membrane																	P1MRA1	Deletion			Amino acid transport and metabolism	.
BMEI0093	EXSD PROTEIN (BMEI0093)	hypothetical radical activating enzyme (BruAb1_1950)	Proline-rich extensin:Radical SAM (BAB1_1975)		http://biocyc.org/BABO359391/NEW-IMAGE?type=NIL&object=GKDV-1861&redirect=T	http://www.genome.jp/kegg-bin/show_pathway?bmf00790+BAB1_1975	folate biosynthesis, purine biosynthesis. Regulated by MucR. Sinorhizobium meliloti SMb20938 ortholog is related to succinoglycan biosynthesis (Caswell CC et al 2013 Infec & Immun )	BAB1_1975	BAW_11892	BR1974	queE	Nucleotides transport and metabolism	Cytoplasmic																	P1MRA1	Deletion			Carbohydrate transport and metabolism	.
BMEII0236	Bacterial Peptide Chain Release Factor 3 (RF-3) (BMEII0236)	prfC: PrfC, peptide chain release factor 3 (BruAb2_1003)	prfC: Elongation factor, GTP-binding:ATP/GTP-binding site motif A (P-loop):Ras GTPase superfamily:Elongation factor Tu, domain 2:Pe... (BAB2_1023)		http://www.biocyc.org/BABO359391/NEW-IMAGE?type=NIL&object=GKDV-2988&redirect=T	http://www.genome.jp/dbget-bin/www_bget?bmf:BAB2_1023		BAB2_1023	BAW_20981	prfC	prfC	Nucleotides transport and metabolism	Cytoplasmic																	P1MRA1	Frame shift			Regulator/ transcription	.		Pseudogene count at branching points
BMEII0401	THIOREDOXIN (BMEII0401)	trx-2: Trx-2, thioredoxin (BruAb2_0339)	trx-2: Thioredoxin:Thioredoxin type domain:Thioredoxin domain 2 (BAB2_0343)		http://www.biocyc.org/BABO359391/NEW-IMAGE?type=NIL&object=GKDV-2370&redirect=T	http://www.genome.jp/dbget-bin/www_bget?bmf:BAB2_0343	chaperone and folding catalysis	BAB2_0343	BAW_20331	trx-2	trx-2	Amino acid transport and metabolism	Cytoplasmic																	P1MRA1	Frame shift			Transporter membrane associated	.		MRA1	1
BMEII0347	membrane protein related to metalloendopeptidase (BMEII0347)	hypothetical protein BruAb2_0284 (BruAb2_0284)	Aminotransferase class-III (BAB2_0285)		http://biocyc.org/BABO359391/NEW-IMAGE?type=NIL&object=GKDV-2317&redirect=T	http://www.genome.jp/dbget-bin/www_bget?bmf:BAB2_0285		BAB2_0285	BAW_20276	BRA0949	BOV_A0891	Amino acid transport and metabolism	Cytoplasmic																	P1MRA1	Frame shift			Replication, recombination and repair			P1MRA1	64
BMEII0859	OLIGOPEPTIDE-BINDING PROTEIN APPA PRECURSOR (BMEII0859)	peptide ABC transporter, periplasmic peptide-binding protein (BruAb2_0792)	Bacterial extracellular solute-binding protein, family 5 (BAB2_0812)		http://biocyc.org/BABO359391/NEW-IMAGE?type=NIL&object=GKDV-2795&redirect=T	http://www.genome.jp/dbget-bin/www_bget?md:bmf_M00239	Peptides/nickel transport system, related to BAB2_0451 to BAB2_0455, BAB2_0664, BAB2_812, BAB2_815, BAB2_0817, BAB2_0818, BAB2_970 to BAB2_974, BAB2_1037 to BAB2_1040, BAB2_1043, BAB2_1049 to BAB2_1059 (BAB2_1059 is a pseudogene in B ceti P1, MR and A1, BAB2_1058 is pseudogene in B ceti A1 and B suis, BAB2_1050 is pseudogene in B abortus 2308, BAB2_1051 is pseudogene in B ceti A2B)	BAB2_0812	BAW_20774	BRA0409	BOV_A0352	Amino acid transport and metabolism	Cytoplasmic Membrane																	P1MRA1	Frame shift			Energy metabolism			P1MRA1A2BC (#)	35
BMEII0199	OLIGOPEPTIDE TRANSPORT ATP-BINDING PROTEIN OPPF (BMEII0199)	oligopeptide ABC transporter, ATP-binding protein (BruAb2_1040)	ATP/GTP-binding site motif A (P-loop):ABC transporter:AAA ATPase (BAB2_1059)		http://biocyc.org/BABO359391/NEW-IMAGE?type=NIL&object=GKDV-3024&redirect=T	http://www.genome.jp/dbget-bin/www_bget?md:bmf_M00239	Peptides/nickel transport system, related to BAB2_0451 to BAB2_0455, BAB2_0664, BAB2_812, BAB2_815, BAB2_0817, BAB2_0818, BAB2_970 to BAB2_974, BAB2_1037 to BAB2_1040, BAB2_1043, BAB2_1049 to BAB2_1059 (BAB2_1058 is pseudogene in B ceti A1 and B suis, BAB2_1050 is pseudogene in B abortus 2308, BAB2_1051 is pseudogene in B ceti A2B) Protein decreases as B abortus 2308 cycles in Raw macrophages but…	BAB2_1059	BAW_21005	BRA1101	abscent	Amino acid transport and metabolism	Cytoplasmic Membrane																	P1MRA1	Deletion			Unknown			#suis?	1
BMEI1993	hypothetical protein BMEI1993 (BMEI1993)	hypothetical protein BruAb1_2108 (BruAb1_2108)	Band 4.1 domain (BAB1_2137)		http://biocyc.org/BABO359391/NEW-IMAGE?type=NIL&object=GKDV-2013&redirect=T	http://www.genome.jp/dbget-bin/www_bget?bmf:BAB1_2137	Pfam domain Bacterial transglutaminase-like cysteine proteinase BTLCP	BAB1_2137	BAW_12049	BR2133	BOV_2049	Amino acid transport and metabolism	Cytoplasmic																	P1MRA1	Deletion						A2BC	0
Not found		YP_223368.1 (BruAb2_0594)	Solute-binding protein/glutamate receptor:Ionotropic glutamate receptor:Bacterial extracellular solute-binding protein, family 3 (BAB2_0611 NC_007624.1)		http://biocyc.org/BABO359391/NEW-IMAGE?type=NIL&object=GKDV-2611&redirect=T	http://www.genome.jp/dbget-bin/www_bget?bmf:BAB1_0325+bmf:BAB1_0881+bmf:BAB1_1954+bmf:BAB2_0611+bmf:BAB2_0612	Putative polar amino acid transport system, related to BAB1_0325, BAB1_0881, BAB1_1954, BAB1_1956, BAB1_1957, BAB2_0612 (pseudo in P1, MR A1 and suis)	BAB2_0611	BAW_20584	BRA0632	BOV_A0594	Amino acid transport and metabolism	Periplasmic																	P1MRA1	Deletion						ovis and all isolates (##)	2
BMEII0549	GLYCINE BETAINE/L-PROLINE TRANSPORT SYSTEM PERMEASE PROTEIN PROW (BMEII0549)	glycine betaine/L-proline ABC transporter, permease protein, hypothetical (BruAb2_0493)	Binding-protein-dependent transport systems inner membrane component:Prion protein (BAB2_0501)		http://biocyc.org/BABO359391/NEW-IMAGE?type=NIL&object=GKDV-2512&redirect=T	http://www.genome.jp/kegg-bin/show_pathway?scale=1.0&query=BAB2_0501&map=bmf02010&scale=1.0&image=%2Fshare%2Fwww%2F%2Fmark_pathway144631881932494%2Fbmf02010.png&auto_image=&show_description=hide&multi_query=	binding protein ABC transporter	BAB2_0501	BAW_20481	BRA0739	BOV_A0691	Amino acid transport and metabolism	Cytoplasmic Membrane																	P1MRA1	Deletion							103
BMEII0555	Hypothetical Cytosolic Protein (BMEII0555)	hypothetical protein BruAb2_0500 (BruAb2_0500)	N-formylglutamate amidohydrolase (BAB2_0508)		http://biocyc.org/BABO359391/NEW-IMAGE?type=NIL&object=GKDV-2519&redirect=T	http://www.genome.jp/dbget-bin/www_bget?bmf:BAB2_0508	histidine degradation, related to BAB1_1763, BAB2_0043. Downregulated by small RNAs abcR1 abcR2 (Caswell CC et al 2012, Mol Microbiol)	BAB2_0508	BAW_20488	BRA0731	BOV_A0685	Amino acid transport and metabolism	Cytoplasmic																	P1MRA1	Premature stop codon
BMEI0109	ASPARTATE AMMONIA-LYASE (BMEI0109)	aspA: AspA, aspartate ammonia-lyase (BruAb1_1934)	aspA: Fumarate lyase:Delta crystallin (BAB1_1959)		http://biocyc.org/BABO359391/NEW-IMAGE?type=NIL&object=GKDV-1846&redirect=T	http://www.genome.jp/kegg-bin/show_pathway?scale=1.0&query=BAB1_1959&map=bmf00250&scale=1.0&image=%2Fshare%2Fwww%2F%2Fmark_pathway14462217346730%2Fbmf00250.png&auto_image=&show_description=hide&multi_query=	alanine, aspartate and glutamate metabolism	BAB1_1959	BAW_11876	BS1330_I1952	BOV_1884	Amino acid transport and metabolism	Cytoplasmic																	P1MRA1	Deletion
BMEI0105	L-ASPARAGINASE II (BMEI0105)	L-asparaginase type II, hypothetical (BruAb1_1936)	Asparaginase/glutaminase (BAB1_1963)		http://biocyc.org/BABO359391/NEW-IMAGE?type=NIL&object=GKDV-1850&redirect=T	http://www.genome.jp/kegg-bin/show_pathway?scale=1.0&query=BAB1_1963&map=bmf00250&scale=&image=%2Fshare%2Fwww%2F%2Fmark_pathway144622071931971%2Fbmf00250.png&auto_image=&show_description=hide&multi_query=	Alanine, aspartate and glutamate metabolism. Related to BAB1_1961	BAB1_1963	BAW_11880	BR1962	BOV_1888	Amino acid transport and metabolism	Cytoplasmic Membrane																	P1MRA1	Deletion
BMEI1781	CARBAMOYL-PHOSPHATE SYNTHASE LARGE CHAIN (BMEI1781)	hypothetical protein BruAb1_0163 (BruAb1_0163)	Sodium:dicarboxylate symporter:Protein of unknown function DUF540 (BAB1_0166)		http://www.biocyc.org/BABO359391/NEW-IMAGE?type=NIL&object=GKDV-156&redirect=T	http://www.genome.jp/dbget-bin/www_bget?bmf:BAB1_0166	cysteine biosynthesis, citrulline biosynthesis , glutamine degradation I , superpathway of pyrimidine deoxyribonucleotides de novo biosynthesis , superpathway of pyrimidine ribonucleotides de novo biosynthesis , UMP biosynthesis, arginine biosynthesis II (acetyl cycle) , arginine biosynthesis I (via L-ornithine)	BAB1_0166	BAW_10160	BR0167	BOV_0160	Amino acid transport and metabolism	Cytoplasmic Membrane																	P1MRA1	Frame shift			Distribution of pseudogenes per relevant branch according to function (100% pseudo)
BMEII0571	IOLD PROTEIN (BMEII0571)	iolD: IolD, TPP-requiring enzyme (BruAb2_0516)	Pyruvate decarboxylase (BAB2_0525)		http://biocyc.org/BABO359391/NEW-IMAGE?type=NIL&object=GKDV-2536&redirect=T	http://www.genome.jp/dbget-bin/www_bget?bmf:BAB2_0525	pyruvate fermentation, acetaldehyde biosynthesis, acetoin biosynthesis, amino acids degradation. Protein increased at 48h B suis infection of macrophages (Al Dahouk S et al 2008, Proteomics)	BAB2_0525	BAW_20505	iolD	iolD	Carbohydrate transport and metabolism	Cytoplasmic																	P1MRA1	Frame shift
BMEII0725	hypothetical protein BMEII0725 (BMEII0725)	endoglucanase family protein (BruAb2_0675)	endoglucanase family protein (BAB2_0690)		http://biocyc.org/BABO359391/NEW-IMAGE?type=NIL&object=GKDV-2690&redirect=T	http://www.genome.jp/dbget-bin/www_bget?bmf:BAB2_0690	mannan endo-1,4-beta-mannosidase, related to BAB1_1465. pseudogene in B pinnipedialis and B abortus 2308	BAB2_0690	BAW_20661	BRA0547	BOV_A0478	Carbohydrate transport and metabolism	Periplasmic																	P1MRA1	Premature stop codon
BMEI1626	N-ACETYLGLUCOSAMINYLTRANSFERASE (BMEI1626)	glycosyl transferase, group 2 family protein (BruAb1_0322)	Glycosyl transferase, family 2 (BAB1_0326)		http://biocyc.org/BABO359391/NEW-IMAGE?type=NIL&object=GKDV-300&redirect=T	http://www.genome.jp/dbget-bin/www_bget?bmf:BAB1_0326		BAB1_0326	BAW_10311	BR0296	BOV_0311	Carbohydrate transport and metabolism	Cytoplasmic																	P1MRA1	Frame shift			Gene category	P1MRA1	P1MRA1A2BC (#)
BMEI0104	GLUCARATE TRANSPORTER (BMEI0104)	major facilitator family transporter (BruAb1_1939)	Tetracycline resistance protein:NADH-ubiquinone oxidoreductase, chain 4:General substrate transporter:Major facilitator super... (BAB1_1964)			http://biocyc.org/gene?orgid=BABO359391&id=GKDV-1851	http://www.genome.jp/dbget-bin/www_bget?bmf:BAB1_1964	BAB1_1964	BAW_11881	BR1963	BOV_1889	Carbohydrate transport and metabolism	Cytoplasmic																	P1MRA1	Deletion			Cell wall/membrane/envelope biogenesis and motility	6	2
BMEI0020	GLUCOSE-FRUCTOSE OXIDOREDUCTASE PRECURSOR (BMEI0020)	oxidoreductase, Gfo/Idh/MocA family (BruAb1_2023)	Oxidoreductase, N-terminal:Oxidoreductase, C-terminal (BAB1_2049)		http://www.biocyc.org/BABO359391/NEW-IMAGE?type=NIL&object=GKDV-1932&redirect=T	http://www.genome.jp/dbget-bin/www_bget?bmf:BAB1_2049	EC1.1.99.28 or EC1.1.1.292, sorbitol biosynthesis II or conversion of mannitol to fructose	BAB1_2049	BAW_11964	BR2048	BOV_1970	Carbohydrate transport and metabolism	Periplasmic																	P1MRA1	Premature stop codon			Pathogenesis	5	2
BMEII0198	antibiotic-induced protein Drp35 (BMEII0198)	hypothetical gluconolactonase (BruAb2_1041)	gluconolactonase, putative (BAB2_1060)		http://biocyc.org/BABO359391/NEW-IMAGE?type=NIL&object=GKDV-3025&redirect=T	http://www.genome.jp/dbget-bin/www_bget?bmf:BAB2_1060	Sorbitol biosynthesis, glucose degradation (oxidative), ascorbate biosynthesis	BAB2_1060	BAW_21004	BRA1102	abscent	Carbohydrate transport and metabolism	Cytoplasmic																	P1MRA1	Deletion			Intermediate metabolism	3	2
BMEII0700	GALACTOSIDE TRANSPORT SYSTEM PERMEASE PROTEIN MGLC (BMEII0700)	ABC transporter, permease protein (BruAb2_0655)	Bacterial inner-membrane translocator (BAB2_0671)		http://biocyc.org/BABO359391/NEW-IMAGE?type=NIL&object=GKDV-2671&redirect=T	http://www.genome.jp/dbget-bin/www_bget?bmf:BAB2_0671	putative simple sugar transporter, related to BAB2_0007 (pseudogene in B ceti P1 and MR) and BAB2_0672 (pseudogene in B ceti A2B)	BAB2_0671	BAW_20643	BRA0569	BOV_A0534	Carbohydrate transport and metabolism	Periplasmic																	P1MRA1	Insertion			Lipid transport and metabolism	1	0
BMEII0702	ABC TRANSPORTER PERIPLASMIC BINDING PROTEIN (BMEII0702)	bmp family protein (BruAb2_0657)	Basic membrane lipoprotein (BAB2_0673)		http://biocyc.org/BABO359391/NEW-IMAGE?type=NIL&object=GKDV-2673&redirect=T	http://www.genome.jp/dbget-bin/www_bget?bmf:BAB2_0673	simple sugar transport system substrate-binding protein, related to BAB1_1362 (pseudogene in B ovis)	BAB2_0673	BAW_20645	BRA0567	BOV_A0532	Carbohydrate transport and metabolism	Cytoplasmic Membrane																	P1MRA1	Mixed			nucleic acid metabolism	5	3
BMEII0941	MALTOSE/MALTODEXTRIN TRANSPORT ATP-BINDING PROTEIN MALK (BMEII0941)	sugar ABC transporter, ATP-binding protein (BruAb2_0874)	ATP/GTP-binding site motif A (P-loop):ABC transporter:AAA ATPase:TOBE domain (BAB2_0899)		http://biocyc.org/BABO359391/NEW-IMAGE?type=NIL&object=GKDV-2877&redirect=T	http://www.genome.jp/kegg-bin/show_pathway?scale=1.0&query=BAB2_0899&map=bmf02010&scale=&image=%2Fshare%2Fwww%2F%2Fmark_pathway14463261799241%2Fbmf02010.png&auto_image=&show_description=hide&multi_query=	sugar ABC transporter	BAB2_0899	BAW_20858	BRA0307	BOV_A0282	Carbohydrate transport and metabolism	Cytoplasmic Membrane																	P1MRA1	Mixed			Amino acid transport and metabolism	11	5
BMEII0354	SUGAR TRANSPORTER (BMEII0354)	hypothetical protein BruAb2_0291 (BruAb2_0291)	sugar transporter (BAB2_0292)		http://biocyc.org/gene?orgid=BABO359391&id=GKDV-2324	http://www.genome.jp/dbget-bin/www_bget?bmf:BAB2_0292		BAB2_0292	BAW_20283	BRA0942	BOV_A0884	Carbohydrate transport and metabolism	Cytoplasmic																	P1MRA1	Frame shift			Carbohydrate transport and metabolism	10	3
BMEI1789	DNA-directed RNA polymerase subunit N (BMEI1789)	rpoN: DNA-directed RNA polymerase subunit N (BruAb1_0154)	rpoN: Sigma-54 factor family:Sigma-54 factor, core binding domain:Sigma-54, DNA-binding domain (BAB1_0157)		http://www.biocyc.org/BABO359391/NEW-IMAGE?type=NIL&object=GKDV-147&redirect=T	http://www.genome.jp/kegg-bin/show_pathway?scale=1.0&query=BAB1_0157&map=bmf02020&scale=&image=%2Fshare%2Fwww%2F%2Fmark_pathway144615172712292%2Fbmf02020.png&auto_image=&show_description=hide&multi_query=	Regulation of gene expression, particularly nitrogen metabolism and coordination with carbon metabolism, related to BAB1_1231, BAB1_1263, BAB1_1264 and BAB1_0671. Not need it for B. melitensis 16M to cause damage in cells or mice (Delory M et al 2006 J Bacteriol)	BAB1_0157	BAW_10151	BS1330_I0158	BOV_0153	Regulator/ transcription	Cytoplasmic																	P1MRA1	Frame shift			Regulator/ transcription	4	4
BMEII1015	TWO-COMPONENT SYSTEM SENSOR (BMEII1015)	sensor histidine kinase (BruAb2_0223)	ATP-binding region, ATPase-like:Histidine kinase, HAMP region:Histidine kinase A, N-terminal:Bacterial sensor protein, C-term... (BAB2_0221)		http://www.biocyc.org/BABO359391/NEW-IMAGE?type=NIL&object=GKDV-2262&redirect=T	http://www.genome.jp/dbget-bin/www_bget?bmf:BAB2_0221	Two component regulatory system	BAB2_0221	BAW_20216	BS1330_II0222	BOV_A0206	Regulator/ transcription	Cytoplasmic																	P1MRA1	Frame shift			Transporter membrane associated	6	1
BMEII0985	RIBITOL OPERON REPRESSOR (BMEII0985)	sugar-binding transcriptional regulator, LacI family (BruAb2_0916)	Bacterial regulatory protein LacI, HTH motif:Periplasmic binding protein/LacI transcriptional regulator (BAB2_0940)		http://biocyc.org/BABO359391/NEW-IMAGE?type=NIL&object=GKDV-2912&redirect=T	http://www.genome.jp/dbget-bin/www_bget?bmf:BAB2_0940	LacI type transcriptional regulator, fructose transcriptional repressor	BAB2_0940	BAW_20901	BRA0263	BOV_A0239	Regulator/ transcription	Cytoplasmic																	P1MRA1	Mixed			Replication, recombination and repair	0	0
BMEI1598	TRANSCRIPTIONAL REGULATORY PROTEIN, LYSR FAMILY (BMEI1598)	transcriptional regulator, LysR family (BR0324)	transcriptional regulator, LysR family (BruAb1_0350)		http://biocyc.org/BABO359391/NEW-IMAGE?type=NIL&object=GKDV-328&redirect=T	http://www.genome.jp/dbget-bin/www_bget?bmf:BAB1_0354		BAB1_0354	BAW_10339	BS1330_II0351	BOV_0340	Regulator/ transcription	Cytoplasmic membrane																	P1MRA1	Premature stop codon			Energy metabolism	1	8
BMEI0520	ABC TRANSPORTER ATP-BINDING PROTEIN (BMEI0520)	hypothetical transporter (BruAb1_1484)	ABC transporter (BAB1_1510)		http://biocyc.org/BABO359391/NEW-IMAGE?type=NIL&object=GKDV-1411&redirect=T	http://www.genome.jp/dbget-bin/www_bget?bmf:BAB1_1510		BAB1_1510	BAW_11442	BR1490	BOV_1444	Transporter membrane associated	Cytoplasmic Membrane																	P1MRA1	Premature stop codon			Unknown	12	5
BMEII0382	ACRIFLAVIN RESISTANCE PROTEIN D (BMEII0382)	AcrB/AcrD/AcrF multidrug efflux protein (BruAb2_0319)	Acriflavin resistance protein (BAB2_0321)		http://biocyc.org/BABO359391/NEW-IMAGE?type=NIL&object=GKDV-2350&redirect=T	http://www.genome.jp/dbget-bin/www_bget?bmf:BAB2_0321	AcrB/AcrD/AcrF family, integral membrane protein	BAB2_0321	BAW_20311	BRA0914	BOV_A0857	Transporter membrane associated	Cytoplasmic Membrane																	P1MRA1	Premature stop codon			Total pseudo	64	35
BMEI1492	HEAVY METAL TOLERANCE PROTEIN PRECURSOR (BMEI1492)	ABC transporter, ATP-binding/permease protein (BruAb1_0464)	ABC transporter, transmembrane region:ATP/GTP-binding site motif A (P-loop):ABC transporter:AAA ATPase (BAB1_0468)		http://biocyc.org/BABO359391/NEW-IMAGE?type=NIL&object=GKDV-434&redirect=T	http://www.genome.jp/dbget-bin/www_bget?bmf:BAB1_0468	ABCB-BAC subgroup ABC transporters, related to BAB1_1560 (pseudogene in B suis), BAB1_1561 (pseudogene in B suis), BAB1_1017, BAB1_1727 and BAB2_1011	BAB1_0468	BAW_10451	BS1330_I0443	BOV_0449	Transporter membrane associated	Cytoplasmic Membrane																	P1MRA1	Mixed
BMEII1010	THIAMINE BIOmetabolism LIPOPROTEIN APBE PRECURSOR (BMEII1010)	ApbE family protein (BruAb2_0229)	ApbE-like lipoprotein (BAB2_0227)		http://biocyc.org/BABO359391/NEW-IMAGE?type=NIL&object=GKDV-2266&redirect=T	http://www.genome.jp/dbget-bin/www_bget?bmf:BAB2_0227		BAB2_0227	BAW_20221	BRA0234	BOV_A0214	Transporter membrane associated	Cytoplasmic																	P1MRA1	Deletion
BMEII0406	PROLINE/BETAINE TRANSPORTER (BMEII0406)	major facilitator family transporter (BruAb2_0344)	Protein kinase:General substrate transporter:Sugar transporter superfamily:Major facilitator superfamily (MFS) (BAB2_0348)		http://biocyc.org/BABO359391/NEW-IMAGE?type=NIL&object=GKDV-2375&redirect=T	http://www.genome.jp/dbget-bin/www_bget?bmf:BAB2_0348	related to ubiB (BAB2_1025), BAB1_1431 and BAB1_2005	BAB2_0348	BAW_20336	BRA0888	BOV_A0832	Transporter membrane associated	Cytoplasmic																	P1MRA1	Deletion
BMEI1618	hypothetical protein BMEI1618 (BMEI1618)	hypothetical protein BruAb1_0330 (BruAb1_0330)	Protein of unknown function DUF525 (BAB1_0334)		http://biocyc.org/BABO359391/NEW-IMAGE?type=NIL&object=GKDV-308&redirect=T	http://www.genome.jp/dbget-bin/www_bget?bmf:BAB1_0334		BAB1_0334	BAW_10319	BS1330_I0305	BOV_0317	Transporter membrane associated	Cytoplasmic membrane																	P1MRA1	Frame shift			Proportional distribution of pseudogenes according to function in all marine analyzed genomes vrs P1MRA1 branch (100% pseudo)
BMEII0731	DTDP-GLUCOSE 4-6-DEHYDRATASE (BMEII0731)	NAD-dependent epimerase/dehydratase family protein (BruAb2_0680)	NAD-dependent epimerase/dehydratase (BAB2_0695)		http://biocyc.org/BABO359391/NEW-IMAGE?type=NIL&object=GKDV-2695&redirect=T	http://www.genome.jp/dbget-bin/www_bget?bmf:BAB2_0695	UDP-glucuronate decarboxylase, related to BAB2_0384	BAB2_0695	BAW_20666	BRA0542	BOV_A0473	Energy metabolism	Cytoplasmic																	P1MRA1	Frame shift			Gene category	P1MRA1	marine isolates
BMEI0281	Hypothetical Cytosolic Protein (BMEI0281)	MOSC domain protein (BruAb1_1747)	MOSC domain (BAB1_1774)		http://biocyc.org/BABO359391/NEW-IMAGE?type=NIL&object=GKDV-1666&redirect=T	http://www.genome.jp/dbget-bin/www_bget?bmf:BAB1_1774		BAB1_1774	BAW_11696	BR1762	BOV_1700	Unknown	Extracellular																	P1MRA1	Frame shift			Cell wall and motility	9.375	5.71429
BMEI0060	hypothetical protein BMEI0060 (BMEI0060)	hypothetical protein BruAb1_1987 (BruAb1_1987)	hypothetical protein BAB1_2012 (BAB1_2012)		http://biocyc.org/BABO359391/NEW-IMAGE?type=NIL&object=GKDV-1898&redirect=T	http://www.genome.jp/dbget-bin/www_bget?bmf:BAB1_2012		BAB1_2012	BAW_11929	BR2012	BOV_1936	Unknown	Extracellular																	P1MRA1	Mixed			Pathogenesis	7.8125	5.71429
BMEI0497	Hypothetical Membrane Spanning Protein (BMEI0497)	hypothetical protein BruAb1_1507 (BruAb1_1507)	Glutelin:Proline-rich region (BAB1_1533)		http://biocyc.org/BABO359391/NEW-IMAGE?type=NIL&object=GKDV-1434&redirect=T	http://www.genome.jp/dbget-bin/www_bget?bmf:BAB1_1533		BAB1_1533	BAW_11465	BR1516	BOV_1466	Unknown	Cytoplasmic																	P1MRA1	Premature stop codon			Intermediate metabolism	4.6875	5.71429
BMEI1470	PROTEIN YICC (BMEI1470)	conserved hypothetical protein TIGR00255 (BruAb1_0485)	Conserved hypothetical protein 255 (BAB1_0488)		http://biocyc.org/BABO359391/NEW-IMAGE?type=NIL&object=GKDV-454&redirect=T	http://www.genome.jp/dbget-bin/www_bget?bmf:BAB1_0488		BAB1_0488	BAW_10471	BR0463	BOV_0468	Unknown	Cytoplasmic Membrane																	P1MRA1	Premature stop codon			Lipid transport and metabolism	1.5625	0
BMEI0738	hypothetical protein BMEI0738 (BMEI0738)	hypothetical protein BruAb1_1261 (BruAb1_1261)	hypothetical protein BAB1_1277 (BAB1_1277)		http://biocyc.org/BABO359391/NEW-IMAGE?type=NIL&object=GKDV-1193&redirect=T	http://www.genome.jp/dbget-bin/www_bget?bmf:BAB1_1277		BAB1_1277	BAW_11218	BR1258	BOV_1219	Unknown	Cytoplasmic Membrane																	P1MRA1	Frame shift			Nucleic acid metabolism	7.8125	8.57143
BMEA_A0629)	Brucella melitensis ATCC 23457 chromosome I YP_002732350.1	YP_221350.1 (BruAb1_0611)	BAB1_0614 YP_414060.1		http://biocyc.org/BABO359391/NEW-IMAGE?type=NIL&object=GKDV-570&redirect=T	http://www.genome.jp/dbget-bin/www_bget?bmf:BAB1_0614	Pfam domain Phage gp6-like head-tail connector protein	BAB1_0614	BAW_10590	BR0590	BOV_0591	Unknown	Cytoplasmic																	P1MRA1	Frame shift			Amino acid transport and metabolism	17.1875	14.2857
BMEI1220	hypothetical protein BMEI1220 (BMEI1220)	hypothetical protein BruAb1_0748 (BruAb1_0748)	hypothetical protein BAB1_0750 (BAB1_0750)		http://biocyc.org/BABO359391/NEW-IMAGE?type=NIL&object=GKDV-703&redirect=T	http://www.genome.jp/dbget-bin/www_bget?bmf:BAB1_0750		BAB1_0750	BAW_10723	BR0731	BOV_0727	Unknown	Cytoplasmic																	P1MRA1	Frame shift			Carbohydrate transport and metabolism	15.625	8.57143
BMEI2016	hypothetical protein BMEI2016 (BMEI2016)	hypothetical protein BruAb1_2087 (BruAb1_2087)	hypothetical protein BAB1_2114 (BAB1_2114)		http://biocyc.org/BABO359391/NEW-IMAGE?type=NIL&object=GKDV-1995&redirect=T	http://www.genome.jp/dbget-bin/www_bget?bmf:BAB1_2114		BAB1_2114	BAW_12028	BR2112	BOV_2028	Unknown	Cytoplasmic																	P1MRA1	Frame shift			Regulator/ transcription	6.25	11.4286
BMEII0171	Hypothetical Cytosolic Protein (BMEII0171)	hypothetical protein BruAb2_1065 (BruAb2_1065)	hypothetical protein BAB2_1085 (BAB2_1085)		http://biocyc.org/BABO359391/NEW-IMAGE?type=NIL&object=GKDV-3053&redirect=T	http://www.genome.jp/dbget-bin/www_bget?bmf:BAB2_1085		BAB2_1085	BAW_21041	BRA1128	BOV_A1033	Unknown	Cytoplasmic																	P1MRA1	Frame shift			Transporter membrane associated	9.375	2.85714
BMEA_A0385	YP_003106311.1 (BMI_I353) Brucella melitensis ATCC 23457 chromosome I	YP_002732125.1 (BMEA_A0385)	BAB1_0376 YP_413841.1		http://biocyc.org/BABO359391/NEW-IMAGE?type=NIL&object=GKDV-347&redirect=T	http://www.genome.jp/dbget-bin/www_bget?bmf:BAB1_0376		BAB1_0376	BAW_10361	BR0348	BOV_0364	Unknown	Unknown																	P1MRA1	Premature stop codon			Energy metabolism	1.5625	22.8571
BMEI0629	hypothetical protein BMEI0629 (BMEI0629)	hypothetical protein BruAb1_1371 (BruAb1_1371)	NUDIX hydrolase (BAB1_1394)		http://biocyc.org/BABO359391/NEW-IMAGE?type=NIL&object=GKDV-1299&redirect=T	http://www.genome.jp/dbget-bin/www_bget?bmf:BAB1_1394		BAB1_1394	BAW_11328	BR1375	BOV_1332	Unknown	Cytoplasmic																	P1MRA1	Deletion			Unknown	18.75	14.2857
BMEA_A1431	Brucella melitensis ATCC 23457 chromosome I YP_002733100.1	YP_222072.1 (BruAb1_1380)	BAB1_1403 NC_007618.1		http://biocyc.org/BABO359391/NEW-IMAGE?type=NIL&object=GKDV-1308&redirect=T	http://www.genome.jp/dbget-bin/www_bget?bmf:BAB1_1403		BAB1_1403	BAW_11337	BR1384	BOV_1340	Unknown	Cytoplasmic																	P1MRA1	Deletion			Replication, recombination and repair	0	0
BMEII0466	TETRATRICOPEPTIDE REPEAT FAMILY PROTEIN (BMEII0466)	peptidoglycan-binding protein (BruAb2_0410)	Putative peptidoglycan binding domain 1:Sel1-like repeat (BAB2_0413)		http://biocyc.org/BABO359391/NEW-IMAGE?type=NIL&object=GKDV-2437&redirect=T	http://www.genome.jp/dbget-bin/www_bget?bmf:BAB2_0413		BAB2_0413	BAW_20399	BRA0822	BOV_A0771	Cell wall/membrane/envelope biogenesis and motility	Cytoplasmic Membrane																	#	Insertion
BMEII0845	Lipopolysaccharide N-acetylglucosaminyltransferase (BMEII0845)	lpcC: LpcC, lipopolysaccharide core biosynthesis mannosyltransferase (BruAb1_1496)		lpcC: Glycosyl transferase, group 1 (BAB1_1522)	http://biocyc.org/gene?orgid=BMEL224914&id=GCJ0-2970#tab=showAll	http://www.genome.jp/dbget-bin/www_bget?bme:BMEII0845	In GI-8, synthesis of polysaccarides	absent	absent	BRA0422	BOV_A0365	Cell wall/membrane/envelope biogenesis and motility	Cytoplasmic																	#	Insertion
BMEI1873	CELL SURFACE PROTEIN (BMEI1873)	outer membrane protein (BruAb1_0072)	hypothetical protein BAB1_0069 (BAB1_0069)		http://biocyc.org/BABO359391/NEW-IMAGE?type=NIL&object=GKDV-68&redirect=T	http://www.genome.jp/dbget-bin/www_bget?bmf:BAB1_0069	btaE; hyaluronate-binding autotransporter adhesin. An adhesin that belongs to the trimeric autotransporter family, is required for full virulence and defines a specific adhesive pole of Brucella suis. Infect Immun 81:996-1007 (2013). This autotransporter is one of the four predicted in Brucella genomes and it has been suggested that the combination present in each genome related to host and tissu…	BAB1_0069	BAW_10069	BR0072	BOV_0071	Pathogenesis	Outer Membrane																	#	Deletion
BMEI0605	bicA: BICYCLOMYCIN RESISTANCE PROTEIN (BMEI0605)	drug resistance transporter, Bcr/CflA family (BruAb1_0846)	Drug resistance transporter Bcr/CflA subfamily:General substrate transporter:Major facilitator superfamily (MFS) (BAB1_1420)		http://biocyc.org/BABO359391/NEW-IMAGE?type=NIL&object=GKDV-1325&redirect=T	http://www.genome.jp/dbget-bin/www_bget?bmf:BAB1_1420	B suis mutant is attenuated at 48h macrophage postinfection (Köhler S et al 2002), sugar porin	BAB1_1420	BAW_11354	BR0833	BOV_0826	Pathogenesis	Cytoplasmic Membrane																	#	Mixed			Proportional distribution of pseudogenes per relevant branch according to function (100% pseudo) in order of significance
BMEI1021	NP_539938.1		BAB1_0971 YP_414391.1		http://biocyc.org/BABO359391/NEW-IMAGE?type=NIL&object=GKDV-909&redirect=T	http://www.genome.jp/dbget-bin/www_bget?bmf:BAB1_0971	Molybdopterin guanine dinucleotide synthesis protein B	BAB1_0971	BAW_10930	mobB	mobB	Nucleotides transport and metabolism	Cytoplasmic Membrane																	#	Frame shift
BMEII0829	POSSIBLE S-ADENOSYLMETHIONINE-DEPENDENT METHYLTRANSFERASE (BMEII0829)	NA	NA		http://biocyc.org/gene?orgid=BMEL224914&id=GCJ0-2954#tab=showAll	http://www.genome.jp/dbget-bin/www_bget?bme:BMEII0829	In GI-8, synthesis of polysaccarides	absent	absent	BRA0438	BOV_A0381	Nucleotides transport and metabolism	Cytoplasmic																	#	Frame shift			Gene category	P1MRA1		Gene category	#REF!
BMEI0951	amino acid regulated cytosolic protein (BMEI0951)	hypothetical protein BruAb1_1039 (BruAb1_1039)	ATP/GTP-binding site motif A (P-loop):YcjX-like protein (BAB1_1054)		http://biocyc.org/BABO359391/NEW-IMAGE?type=NIL&object=GKDV-980&redirect=T	http://www.genome.jp/dbget-bin/www_bget?bmf:BAB1_1054		BAB1_1054	BAW_11005	BR1034	BOV_1000	Intermediate metabolism	Cytoplasmic																	#	Frame shift			Unknown	18.75		Energy metabolism	22.8571
BMEII0906	PROTEIN HDEA PRECURSOR (BMEII0906)	hdeA: HdeA (BruAb2_0840)	hdeA: hdeA protein (BAB2_0862)		http://biocyc.org/BABO359391/NEW-IMAGE?type=NIL&object=GKDV-2843&redirect=T	http://www.genome.jp/dbget-bin/www_bget?bmf:BAB2_0862	acid stress chaperone	BAB2_0862	BAW_20823	hdeA	hdeA	Intermediate metabolism	Cytoplasmic																	#	Frame shift			Amino acid transport and metabolism	17.1875		Amino acid transport and metabolism	14.2857
BMEI1293	coproporphyrinogen III oxidase (BMEI1293)	hemN-1: coproporphyrinogen III oxidase (BruAb1_0672)	Oxygen-independent coproporphyrinogen III oxidase HemN:Elongator protein 3/MiaB/NifB:Radical SAM (BAB1_0675)		http://biocyc.org/BABO359391/NEW-IMAGE?type=NIL&object=GKDV-628&redirect=T	http://www.genome.jp/dbget-bin/www_bget?bmf:BAB1_0675	Heme biosynthesis, metabolism of cofactors and vitamins, related to BAB1_1566, BAB1_0176 and BAB2_1161	BAB1_0675	BAW_10649	BS1330_II1190	BOV_0648	Intermediate metabolism	Cytoplasmic Membrane																	#	Frame shift			Carbohydrate transport and metabolism	15.625		Unknown	14.2857
BMEII0344	BRANCHED-CHAIN AMINO ACID ABC TRANSPORTER, PERIPLASMIC AMINO ACID- BINDING PROTEIN (BMEII0344)	hypothetical branched-chain amino acid ABC transporter, periplasmic amino acid-binding protein (BruAb2_0280)	Leu/Ile/Val-binding protein family (BAB2_0282)		http://biocyc.org/BABO359391/NEW-IMAGE?type=NIL&object=GKDV-2314&redirect=T	http://www.genome.jp/dbget-bin/www_bget?bmf:BAB2_0282	branched-chain amino acid transport system substrate-binding protein, ABC transporter, related to BAB1_1313, BAB1_1792 (pseudogene in B ovis) , BAB1_1794 (pseudogene in B ceti isolates), BAB2_0023, BAB2_0593, BAB2_0822, BAB2_0830, BAB2_1132, BAB2_1133 (pseudogene in B. ovis), BAB2_1153	BAB2_0282	BAW_20273	BRA0953	BOV_A0894	Amino acid transport and metabolism	Cytoplasmic Membrane																	#	Mixed			Cell wall/membrane/envelope biogenesis and motility	9.375		Regulator/ transcription	11.4286
BMEI1380	choline dehydrogenase (BMEI1380)	choline dehydrogenase BruAb1_0575	Glucose-methanol-choline oxidoreductase:NAD binding site:GMC oxidoreductase (BAB1_0577)		http://biocyc.org/BABO359391/NEW-IMAGE?type=NIL&object=GKDV-536&redirect=T	http://www.genome.jp/dbget-bin/www_bget?bmf:BAB1_0577	choline degradation I , glycine betaine biosynthesis I (Gram-negative bacteria),threonine, serine metabolism. Regulated by AbcR sRNA (Caswell CC et al 2012 Mol Microbiol. Transcription is regulated when B. melitensis is infecting HeLa cells (Rosetti CA et al 2011 Microb Pathog)	BAB1_0577	BAW_10554	BS1330_I0549	BOV_0554	Amino acid transport and metabolism	Cytoplasmic																	#	Frame shift			Transporter membrane associated	9.375		nucleic acid metabolism	8.57143
BMEII0548	GLYCINE BETAINE/L-PROLINE TRANSPORT ATP-BINDING PROTEIN PROV (BMEII0548)	glycine betaine/L-proline ABC transporter (BruAb1_1568)	ATP/GTP-binding site motif A (P-loop):ABC transporter:AAA ATPase:Glycine betaine/L-proline transport ATP-binding subunit (BAB2_0500)		http://biocyc.org/BABO359391/NEW-IMAGE?type=NIL&object=GKDV-2511&redirect=T	http://www.genome.jp/dbget-bin/www_bget?bmf:BAB2_0500	glycine betaine/L-proline ABC transporter ATP-binding protein	BAB2_0500	BAW_20480	BRA0740	BOV_A0692	Amino acid transport and metabolism	Cytoplasmic Membrane																	#	Mixed			Pathogenesis	7.8125		Carbohydrate transport and metabolism	8.57143
BMEI1535	NA(+)/H(+) ANTIPORTER 1 / PROTEASE IV (BMEI1535)	sppA: SppA, signal peptide peptidase SppA (BruAb1_0150)	Clp protease:Peptidase U7:Na+/H+ antiporter NhaA (BAB1_0425)		http://biocyc.org/BABO359391/NEW-IMAGE?type=NIL&object=GKDV-391&redirect=T	http://www.genome.jp/dbget-bin/www_bget?bmf:BAB1_0425	related to BAB1_0593, BAB2_0915, BAB1_0153, BAB1_1130, BAB1_1132, BAB2_0344, BAB1_1413, BAB1_1229, BAB1_0635	BAB1_0425	BAW_10408	BR0396	BOV_0405	Amino acid transport and metabolism	Cytoplasmic Membrane																	#	Frame shift			nucleic acid metabolism	7.8125		Cell wall/membrane/envelope biogenesis and motility	5.71429
BMEII0337	ABC TRANSPORTER ATP-BINDING PROTEIN (BMEII0337)	ABC transporter, ATP-binding protein (BruAb2_0272)	ATP/GTP-binding site motif A (P-loop):ABC transporter:AAA ATPase (BAB2_0274)		http://biocyc.org/BABO359391/NEW-IMAGE?type=NIL&object=GKDV-2306&redirect=T	http://www.genome.jp/dbget-bin/www_bget?bmf:BAB2_0274	D-methionine ABC transport system ATP-binding protein	BAB2_0274	BAW_20265	BRA0961	BOV_A0902	Amino acid transport and metabolism	Cytoplasmic																	#	Frame shift			Regulator/ transcription	6.25		Pathogenesis	5.71429
BMEII0849	GDP-4-DEHYDRO-D-RHAMNOSE REDUCTASE (BMEII0849)	Abscent	Abscent		http://biocyc.org/gene?orgid=BMEL224914&id=GCJ0-2974#tab=showAll	http://www.genome.jp/dbget-bin/www_bget?bme:BMEII0849	In GI-8, synthesis of polysaccarides	abscent	abscent	BRA0418	BOV_A0361	Carbohydrate transport and metabolism	Cytoplasmic																	#	Frame shift			Intermediate metabolism	4.6875		Intermediate metabolism	5.71429
BMEII0830	DTDP-4-DEHYDRORHAMNOSE 3,5-EPIMERASE / DTDP-4-DEHYDRORHAMNOSE REDUCTASE (BMEII0830)	NA	NA		http://biocyc.org/gene?orgid=BMEL224914&id=GCJ0-2955#tab=showAll	http://www.genome.jp/dbget-bin/www_bget?bme:BMEII0830	In GI-8, synthesis of polysaccarides, related to BMEII0836	absent	absent	rfbC	rfbC	Carbohydrate transport and metabolism	Unknown																	#	Frame shift			Lipid transport and metabolism	1.5625		Transporter membrane associated	2.85714
BMEII0857	N-acetylmannosamine-6-phosphate 2-epimerase / N-acetylmannosamine kinase (BMEII0857)	ROK family protein (BruAb2_0790)	ROK family:FMN/related compound-binding core:Putative N-acetylmannosamine-6-phosphate epimerase (BAB2_0810)		http://biocyc.org/BABO359391/NEW-IMAGE?type=NIL&object=GKDV-2793&redirect=T	http://www.genome.jp/dbget-bin/www_bget?bmf:BAB2_0810		BAB2_0810	BAW_20772	BRA0411	BOV_A0354	Carbohydrate transport and metabolism	Cytoplasmic Membrane																	#	Frame shift			Energy metabolism	1.5625		Lipid transport and metabolism	0
BMEI1846	EXSF PROTEIN (BMEI1846)	response regulator, hypothetical (BruAb1_0099)	Response regulator receiver (BAB1_0099)		http://biocyc.org/BABO359391/NEW-IMAGE?type=NIL&object=GKDV-95&redirect=T	http://www.genome.jp/dbget-bin/www_bget?bmf:BAB1_0099		BAB1_0099	BAW_10097	BR0102	BOV_0099	Regulator/ transcription	Cytoplasmic																	#	Frame shift			Replication, recombination and repair	0		Replication, recombination and repair	0
BMEI0387	TRANSCRIPTIONAL REGULATOR, ICLR FAMILY (BMEI0387)	transcriptional regulator, IclR family (BruAb1_1627)	Bacterial regulatory proteins, IclR family (BAB1_1654)		http://biocyc.org/BABO359391/NEW-IMAGE?type=NIL&object=GKDV-1549&redirect=T	http://www.genome.jp/dbget-bin/www_bget?bmf:BAB1_1654		BAB1_1654	BAW_11579	BR1639	BOV_1587	Regulator/ transcription	Cytoplasmic Membrane																	#	Frame shift
BMEI0623	TRANSCRIPTIONAL REGULATOR, TETR FAMILY (BMEI0623)	transcriptional regulator, TetR family (BruAb1_1377)	Bacterial regulatory protein TetR, HTH motif (BAB1_1400)		http://biocyc.org/BABO359391/NEW-IMAGE?type=NIL&object=GKDV-1305&redirect=T	http://www.genome.jp/dbget-bin/www_bget?bmf:BAB1_1400		BAB1_1400	BAW_11334	BR1381	BOV_1338	Regulator/ transcription	Cytoplasmic Membrane																	#	Premature stop codon
BMEI0601	hypothetical protein BMEI0601 (BMEI0601)	hypothetical protein BruAb1_1402 (BruAb1_1402)	hypothetical protein BAB1_1426 (BAB1_1426)		http://biocyc.org/BABO359391/NEW-IMAGE?type=NIL&object=GKDV-1331&redirect=T	http://www.genome.jp/dbget-bin/www_bget?bmf:BAB1_1426	This short bacterial protein contains a ribbon-helix-helix #=GF CC domain that is likely to be DNA-binding.	BAB1_1426	BAW_11360	BR1407	BOV_1364	Regulator/ transcription	Cytoplasmic Membrane																	#	Frame shift			Proportional distribution of pseudogenes per relevant branch according to mutation type (100% pseudo) in order of significance
BMEII0220	OLIGOPEPTIDE TRANSPORT SYSTEM PERMEASE PROTEIN OPPB (BMEII0220)	peptide ABC transporter, permease protein (BruAb2_1021)	Binding-protein-dependent transport systems inner membrane component (BAB2_1040)		http://biocyc.org/BABO359391/NEW-IMAGE?type=NIL&object=GKDV-3006&redirect=T	http://www.genome.jp/dbget-bin/www_bget?bmf:BAB2_1040	peptide/nickel transport system permease protein	BAB2_1040	BAW_21024	BRA1081	abscent	Transporter membrane associated	Cytoplasmic Membrane																	#	Frame shift
BMEII0748	2-OXOISOVALERATE DEHYDROGENASE ALPHA SUBUNIT (BMEII0748)	2-oxoisovalerate dehydrogenase E1 component, alpha subunit (BruAb2_0700)	2-oxoisovalerate dehydrogenase E1 component, alpha subunit (BAB2_0715)		http://biocyc.org/BABO359391/NEW-IMAGE?type=NIL&object=GKDV-2715&redirect=T	http://www.genome.jp/dbget-bin/www_bget?bmf:BAB2_0715	2-oxoisovalerate decarboxylation to isobutanoyl-CoAValine, leucine and isoleucine degradation, Biosynthesis of secondary metabolites, related to BAB2_0714, BAB2_0031 (pseudogene in B ceti isolates) and BAB2_1042 (pseudogene in B suis). Linked to BAB2_0327 (pseudogene in marine isolates), BAB1_1663 (pseudogene in marine isolates) and BAB2_0957 (pseudogene in marine isolates)	BAB2_0715	BAW_20684	BRA0524	BOV_A0455	Energy metabolism	Cytoplasmic																	#	Insertion				P1MRA1 (n)	marine isolates (n)	P1MRA1 (%)	marine isolates (%)
BMEII0388	piperideine-6-carboxylate dehydrogenase (BMEII0388)	aldehyde dehydrogenase family protein (BruAb2_0325)	Aldehyde dehydrogenase (BAB2_0327)		http://biocyc.org/BABO359391/NEW-IMAGE?type=NIL&object=GKDV-2356&redirect=T	http://www.genome.jp/dbget-bin/www_bget?bmf:BAB2_0327	Gluconeogenesis, Pentose and glucuronate interconversions Ascorbate and aldarate metabolism Fatty acid degradation Valine, leucine and isoleucine degradationLysine degradation, related to BAB1_0211 (pseudogene in B ceti A2B), BAB2_0976 (pseudogene in B ceti A2B), BAB2_1130, BAB2_0566, BAB2_1035, BAB2_1114 (pseudogene in B ceti P1MRA1A2B, B pinnipedialis and B abortus), BAB1_1823, BAB1_2045, BAB2_…	BAB2_0327	BAW_20317	BRA0908	BOV_A0851	Energy metabolism	Cytoplasmic Membrane																	#	Insertion			Deletion	17	1	26.5625	2.85714
BMEII1001	norE: NORE PROTEIN (BMEII1001)	cytochrome c oxidase, subunit III (BruAb2_0933)	Cytochrome c oxidase, subunit III (BAB2_0957)		http://biocyc.org/BABO359391/NEW-IMAGE?type=NIL&object=GKDV-2929&redirect=T	http://www.genome.jp/dbget-bin/www_bget?bmf:BAB2_0957	NorE protein involved in nitric oxide reduction. Nitric-oxide reductase NorE protein. From the cytochrome c oxidase subunit 3 family, with cytochrome-c oxidase activity. Linked to BAB2_0715 (pseudogene in marine isolates), BAB1_1663 (pseudogene in marine isolates) and BAB2_0715 (pseudogene in marine isolates). Related to BAB2_0954 (pseudogene in B ovis), BAB1_0389, BAB1_0390, BAB1_0391, BAB1_0392…	BAB2_0957	BAW_20918	norE (BS1330_II0243)	BOV_A0222	Energy metabolism	Cytoplasmic Membrane																	#	Insertion			Frame shift	21	21	32.8125	60
BMEII0975	REGULATORY PROTEIN NOSR (BMEII0975)	hypothetical transcriptional regulator NosR (BruAb2_0906)	FMN-binding domain (BAB2_0929)		http://biocyc.org/BABO359391/NEW-IMAGE?type=NIL&object=GKDV-2902&redirect=T	http://www.genome.jp/dbget-bin/www_bget?bmf:BAB2_0929	Although described as a NosR/NirI family transcriptional regulator, nitrous oxide reductase regulator, related to BMEII0974-0967 nosRZDFYSLX, there is evidence indicating that this membrane protein might be directly involved in electron transfer ( Wunsch P and Zumft W, 2005 J Bacteriol)	BAB2_0929	BAW_20890	BRA0274	BOV_A0250	Energy metabolism	Cytoplasmic Membrane																	#	Frame shift			Insertion	1	6	1.5625	17.1429
BMEI0380	malate synthase (BMEI0380)	glcB: malate synthase (BruAb1_1636)	Malate synthase:ATP/GTP-binding site motif A (P-loop):Malate synthase G (BAB1_1663)		http://biocyc.org/BABO359391/NEW-IMAGE?type=NIL&object=GKDV-1558&redirect=T	http://www.genome.jp/dbget-bin/www_bget?bmf:BAB1_1663	AceB, malate synthase, Zúniga-Ripa A et al J Bac 2014 TCA cycle V (2-oxoglutarate:ferredoxin oxidoreductase) , conversion of malate to glyoxylate during the TCA, glyoxylate cycle, piruvate metabolismLinked to BAB2_0715 (pseudogene in marine isolates), BAB1_0327 (pseudogene in marine isolates) and BAB2_0957 (pseudogene in marine isolates). Protein expression increased in B suis after 48h macrophag…	BAB1_1663	BAW_11588	glcB	glcB	Energy metabolism	Cytoplasmic																	#	Frame shift			Mixed	10	4	15.625	11.4286
BMEI1588	carboxynorspermidine dehydrogenase (BMEI1588)	hypothetical protein BruAb1_0361 (BruAb1_0361)	ATP/GTP-binding site motif A (P-loop):Saccharopine dehydrogenase (BAB1_0364)		http://biocyc.org/BABO359391/NEW-IMAGE?type=NIL&object=GKDV-337&redirect=T	http://www.genome.jp/dbget-bin/www_bget?bmf:BAB1_0364	Butanoate metabolism, fructose and mannose metabolism, Bisphenol degradation, related to BAB2_0610 (pseudogene in B ovis) and BAB2_0370 Bisphenol degradation, Fructose and mannose metabolism	BAB1_0364	BAW_10349	BR0335	BOV_0352	Energy metabolism	Cytoplasmic Membrane																	#	Frame shift			Premature stop codon	15	2	23.4375	5.71429
BMEII0817	ACETYL-COA ACETYLTRANSFERASE (BMEII0817)	phbA-2: PhbA-2, acetyl-CoA acetyltransferase (BruAb2_0774)	phbA-2: Phosphofructokinase:Thiolase (BAB2_0790)		http://biocyc.org/BABO359391/NEW-IMAGE?type=NIL&object=GKDV-2781&redirect=T	http://www.genome.jp/dbget-bin/www_bget?bmf:BAB2_0790	fatty acid degradation, related to BAB2_0606 (pseudo in marine isolates), BAB1_1783 and BAB2_0443. This enzyme is at the end of the fatty acid degradation pathway and its lack probably interferes with the production of aceto acetyl CoA and acetyl CoA, feeding the synthesis of ketone bodies and Krebs cycle	BAB2_0790	BAW_20756	phbA-2	BOV_A0392	Energy metabolism	Cytoplasmic																	#	Truncation			Truncation	0	1	0	2.85714
BMEII0646	ACETYL-COA ACETYLTRANSFERASE (BMEII0646)	acetyl-CoA acetyltransferase (BruAb2_0438)	pcaF: Thiolase (BAB2_0606)		http://biocyc.org/BABO359391/NEW-IMAGE?type=NIL&object=GKDV-2608&redirect=T	http://www.genome.jp/dbget-bin/www_bget?bmf:BAB2_0606	fatty acid degradation, related to BAB2_0790 (pseudogene in marine isolates, BAB2_1783 and BAB2_0443). This enzyme key for the fatty acid degradation pathway. Its lack most probably kills this pathway	BAB2_0606	BAW_20580	BRA0636 (BS1330_II0630)	BOV_A0745	Energy metabolism	Cytoplasmic Membrane																	#	Insertion			Total	64	35	100	100
BMEI1238	hypothetical protein BMEI1238 (BMEI1238)	NA	ATP/GTP-binding protein (BAB1_0733)		http://biocyc.org/BABO359391/NEW-IMAGE?type=NIL&object=GKDV-686&redirect=T	http://www.genome.jp/dbget-bin/www_bget?bmf:BAB1_0733		BAB1_0733	BAW_10707	BR0714	BOV_0704	Unknown	Cytoplasmic Membrane																	#	Premature stop codon
BMEI0651	Hypothetical Cytosolic Protein (BMEI0651)	hypothetical protein BruAb1_1351 (BruAb1_1351)	Protein of unknown function DUF187 (BAB1_1374)		http://biocyc.org/BABO359391/NEW-IMAGE?type=NIL&object=GKDV-1280&redirect=T	http://www.genome.jp/dbget-bin/www_bget?bmf:BAB1_1374	glycoside hydrolase family	BAB1_1374	BAW_11308	BR1354	BOV_1310	Unknown	Cytoplasmic Membrane																	#	Frame shift
BMEII0279	Hypothetical Membrane Spanning Protein (BMEII0279)	hypothetical protein BruAb2_0958 (BruAb2_0958)	hypothetical protein BAB2_0980 (BAB2_0980)		http://biocyc.org/BABO359391/NEW-IMAGE?type=NIL&object=GKDV-2948&redirect=T	http://www.genome.jp/dbget-bin/www_bget?bmf:BAB2_0980		BAB2_0980	BAW_20939	BRA1018	BOV_A0960	Unknown	Cytoplasmic Membrane																	#	Mixed			Mutation type	P1MRA1	marine isolates
BMEII0454	hypothetical protein BMEII0454 (BMEII0454)	hypothetical protein BruAb2_0396 (BruAb2_0396)	hypothetical protein BAB2_0400 (BAB2_0400)		http://biocyc.org/BABO359391/NEW-IMAGE?type=NIL&object=GKDV-2423&redirect=T	http://www.genome.jp/dbget-bin/www_bget?bmf:BAB2_0400		BAB2_0400	BAW_20386	BRA0836	BOV_A0784	Unknown	Cytoplasmic Membrane																	#	Frame shift			Frame shift	32.8125	60
Intergenic			RNA-binding region RNP-1 (RNA recognition motif) BAB2_0509 NC_007624.1		http://biocyc.org/BABO359391/NEW-IMAGE?type=NIL&object=GKDV-2520&redirect=T	http://www.genome.jp/dbget-bin/www_bget?bmf:BAB2_0509		BAB2_0509	BAW_20489	BRA0976	BOV_A0915	Unknown	Unknown																	#	Frame shift			Deletion	26.5625	2.85714
BMEII1018	NADH OXIDASE (BMEII1018)	FMN-binding oxidoreductase (BruAb2_0221)	NADH:flavin oxidoreductase/NADH oxidase:FMN/related compound-binding core (BAB2_0219)		http://biocyc.org/BABO359391/NEW-IMAGE?type=NIL&object=GKDV-2260&redirect=T	http://www.genome.jp/dbget-bin/www_bget?bmf:BAB2_0219		BAB2_0219	BAW_20214	BS1330_II0222		Energy metabolism	Cytoplasmic																	#suis	Frame shift			Premature stop codon	23.4375	5.71429
BMEI1003			queuine tRNA-ribosyltransferase	tgt: Queuine/other tRNA-ribosyltransferase:Queuine tRNA-ribosyltransferase (BAB1_1115)	http://biocyc.org/gene?orgid=BMEL224914&id=GCJ0-1033	http://www.genome.jp/dbget-bin/www_bget?bme:BMEI1003		BAB1_0995	BAW_11059	BS1330_I0972	partial sequence	Nucleotides transport and metabolism	Cytoplasmic membrane																	##	Deletion			Insertion	1.5625	17.1429
BMEI0684			sarcosine dehydrogenase	gcvT: Glycine cleavage T protein (aminomethyl transferase) (BAB2_0513)		http://www.genome.jp/dbget-bin/www_bget?bmf:BAB1_1339	dehydrogenase partial sequence	BAB1_1339-40	BAW_11276	BS1330_I1316	BOV_1280	Amino acid transport and metabolism	Cytoplasmic																	##	Premature stop codon			Mixed	15.625	11.4286
																																		Truncation	0	2.85714
																																			100	100

## Sheet: affected pathways
Affected metabolic pathways at branching points of the tree, according to Biocyc analysis (p values included) and/or inferred from Kegg pathway. No ancestral pseudogenes were found at the B ceti A2B C genotypes branching point.
																																										Mutation color code
	Phidias link to specific gene anotation																																										Frame shift
Locus Tag 16M	B. melitensis 16M	B. abortus 9-941	B. abortus 2308	Biocyc link	keeg lynk	Pathway or putative pathway, additional comments	Locus tag 2308	Locus tag 1330	Locus tag B.ovis	Affected pathway		Function/classification	Localization	B ceti P1 bmarCR17 (striped dolphin)		B ceti MR bmarMR26 (striped dolphin)		B ceti A1 M644/93/1 from common dolphin		B ceti A2/B M187/00/1 (white sided dolphin)		B pinnipedialis C cluster M2466/93/4 (common seal)		B suis 1330		B abortus 2308		B. ovis ATCC 25840					P1	MR	NA A1	A2B	C	abortus	suis	ovis			Premature stop codon
						P1MRA1 BRANCHING POINT																										4											Deletion
BMEII0151	fliF: FLAGELLAR M-RING PROTEIN FLIF (BMEII0151)	fliF: FliF, flagellar M-ring protein (BruAb2_1083)	fliF: Flagellar FliF M-ring protein:Type III secretion system outer membrane K protein:Secretory protein YscJ/FliF (BAB2_1105)	http://www.biocyc.org/BABO359391/NEW-IMAGE?type=GENE&object=GKDV-3071&redirect=T	http://www.genome.jp/kegg-bin/show_pathway?scale=1.0&query=BAB2_1105&map=bmf02040&scale=&auto_image=&show_description=hide&multi_query=	Flagella component, absent in B melitensis 16M according to Tsolis R et al 2009 PLoSOne	BAB2_1105	fliF (BS1330_II1137)	fliF (BOV_A1051)	Pathogenesis, Flagella, same operon		Pathogenesis	Cytoplasmic Membrane																	480	P1MRA1	5	1	1	1	1	1						Insertion
BMEII0150	fliC: FLAGELLIN (BMEII0150)	flagellin family protein (BruAb2_1084)	Flagellin, C-terminal:Flagellin, N-terminal (BAB2_1106)	http://www.biocyc.org/BABO359391/NEW-IMAGE?type=NIL&object=GKDV-3072&redirect=T	http://www.genome.jp/kegg-bin/show_pathway?scale=1.0&query=BAB2_1106&map=bmf02040&scale=1.0&auto_image=&show_description=hide&multi_query=	Flagella component	BAB2_1106	BRA1147 (BS1330_II1138)	BOV_A1052			Pathogenesis	Extracellular																	485	P1MRA1	6	1	1	1	1	1						No start codon
BMEII0156	CHEMOTAXIS MOTD PROTEIN (BMEII0156)	MotD-related protein (BruAb2_1079)	Flagellar hook-length control protein (BAB2_1101)	http://www.biocyc.org/BABO359391/NEW-IMAGE?type=NIL&object=GKDV-3067&redirect=T	no hit	Flagella component	BAB2_1101	BRA1142 (BS1330_II1133)	BOV_A1047			Pathogenesis	Unknown																	490	P1MRA1	7	1	1	1	1	1						No stop codon
BMEI0948	hypothetical protein BMEI0948 (BMEI0948)	hypothetical protein BruAb1_1043 (BruAb1_1043)	Proline-rich region:Proline-rich extensin (BAB1_1058)		http://www.genome.jp/dbget-bin/www_bget?bmf:BAB1_1058	type IV secreted protein VceC , 30 of the analysed genomes contain 1 SNP and 1 indel as compared to B abortus 2308	BAB1_1058	BR1038	BOV_1003	Pathogenesis		Pathogenesis	Cytoplasmic Membrane																	597	P1MRA1												Truncation
BMEII0308	cobW: LOW AFFINITY ZINC TRANSPORT MEMBRANE PROTEIN (BMEII0308)	cobalamin metabolism protein/P47K family protein (BruAb2_0247)	ATP/GTP-binding site motif A (P-loop):Cobalamin metabolism protein/P47K (BAB2_0246)	http://biocyc.org/BABO359391/NEW-IMAGE?type=NIL&object=GKDV-2282&redirect=T	http://www.genome.jp/dbget-bin/www_bget?bmf:BAB2_0246	B suis mutant attenuated at 48 h macrophage infection (Kóhler S et al 2002) with several Pfam domains cobW CobW_C DUF258 Arch_ATPase AAA_16 ArgK AAA_19 AAA_18 AAA_22 AAA_29 AAA_10 AAA_33 TsaE ABC_tran T2SSE ATXN-1_C MMR_HSR1 NACHT SRPRB AAA_23 NTPase_1 MobB AAA_14 AAA_17	BAB2_0246	cobW	BOV_A0929			Pathogenesis	Cytoplasmic																	572	P1MRA1												GAP
BMEI1781	CARBAMOYL-PHOSPHATE SYNTHASE LARGE CHAIN (BMEI1781)	hypothetical protein BruAb1_0163 (BruAb1_0163)	Sodium:dicarboxylate symporter:Protein of unknown function DUF540 (BAB1_0166)	http://www.biocyc.org/BABO359391/NEW-IMAGE?type=NIL&object=GKDV-156&redirect=T	http://www.genome.jp/dbget-bin/www_bget?bmf:BAB1_0166	cysteine biosynthesis, citrulline biosynthesis , glutamine degradation I , superpathway of pyrimidine deoxyribonucleotides de novo biosynthesis , superpathway of pyrimidine ribonucleotides de novo biosynthesis , UMP biosynthesis, arginine biosynthesis II (acetyl cycle) , arginine biosynthesis I (via L-ornithine)	BAB1_0166	BR0167 (BS1330_I0167)	BOV_0160	Amino acids degradation according to Biocyc p 5.85X10-4		Amino acid transport and metabolism	Cytoplasmic Membrane																	371	P1MRA1	8		1	1								Duplication
BMEII0555	Hypothetical Cytosolic Protein (BMEII0555)	hypothetical protein BruAb2_0500 (BruAb2_0500)	N-formylglutamate amidohydrolase (BAB2_0508)	http://biocyc.org/BABO359391/NEW-IMAGE?type=NIL&object=GKDV-2519&redirect=T	http://www.genome.jp/dbget-bin/www_bget?bmf:BAB2_0508	histidine degradation, related to BAB1_1763, BAB2_0043. Downregulated by small RNAs abcR1 abcR2 (Caswell CC et al 2012, Mol Microbiol)	BAB2_0508	BRA0731 (BS1330_II0724)	BOV_A0685			Amino acid transport and metabolism	Cytoplasmic																	469	P1MRA1	9	1	1	1								Absence
BMEI0109	ASPARTATE AMMONIA-LYASE (BMEI0109)	aspA: AspA, aspartate ammonia-lyase (BruAb1_1934)	aspA: Fumarate lyase:Delta crystallin (BAB1_1959)	http://biocyc.org/BABO359391/NEW-IMAGE?type=NIL&object=GKDV-1846&redirect=T	http://www.genome.jp/kegg-bin/show_pathway?scale=1.0&query=BAB1_1959&map=bmf00250&scale=1.0&image=%2Fshare%2Fwww%2F%2Fmark_pathway14462217346730%2Fbmf00250.png&auto_image=&show_description=hide&multi_query=	alanine, aspartate and glutamate metabolism	BAB1_1959	BS1330_I1952	BOV_1884			Amino acid transport and metabolism	Cytoplasmic																	569	P1MRA1	10	1	1	1								Wild type
BMEI0105	L-ASPARAGINASE II (BMEI0105)	L-asparaginase type II, hypothetical (BruAb1_1936)	Asparaginase/glutaminase (BAB1_1963)	http://biocyc.org/BABO359391/NEW-IMAGE?type=NIL&object=GKDV-1850&redirect=T	http://www.genome.jp/kegg-bin/show_pathway?scale=1.0&query=BAB1_1963&map=bmf00250&scale=&image=%2Fshare%2Fwww%2F%2Fmark_pathway144622071931971%2Fbmf00250.png&auto_image=&show_description=hide&multi_query=	Alanine, aspartate and glutamate metabolism. Related to BAB1_1961. Absent in 9-941 according to Tsolis R et al 2009 PLoSOne	BAB1_1963	BR1962 (BS1330_I1956)	BOV_1888			Amino acid transport and metabolism	Cytoplasmic Membrane																	599	P1MRA1	11	1	1	1
BMEII0571	IOLD PROTEIN (BMEII0571)	iolD: IolD, TPP-requiring enzyme (BruAb2_0516)	Pyruvate decarboxylase (BAB2_0525)	http://biocyc.org/BABO359391/NEW-IMAGE?type=NIL&object=GKDV-2536&redirect=T	http://www.genome.jp/dbget-bin/www_bget?bmf:BAB2_0525	pyruvate fermentation, acetaldehyde biosynthesis, acetoin biosynthesis, amino acids degradation. Protein increased at 48h B suis infection of macrophages (Al Dahouk S et al 2008, Proteomics)	BAB2_0525	iolD (BS1330_II0707)	iolD (BOV_A0670)			Carbohydrate transport and metabolism	Cytoplasmic																	351	P1MRA1	12	1	1	1							Gene category
BMEI1789	DNA-directed RNA polymerase subunit N (BMEI1789)	rpoN: DNA-directed RNA polymerase subunit N (BruAb1_0154)	rpoN: Sigma-54 factor family:Sigma-54 factor, core binding domain:Sigma-54, DNA-binding domain (BAB1_0157)	http://www.biocyc.org/BABO359391/NEW-IMAGE?type=NIL&object=GKDV-147&redirect=T	http://www.genome.jp/kegg-bin/show_pathway?scale=1.0&query=BAB1_0157&map=bmf02020&scale=&image=%2Fshare%2Fwww%2F%2Fmark_pathway144615172712292%2Fbmf02020.png&auto_image=&show_description=hide&multi_query=	Regulation of gene expression, particularly nitrogen metabolism and coordination with carbon metabolism, related to BAB1_1231, BAB1_1263, BAB1_1264 and BAB1_0671. Not need it for B. melitensis 16M to cause damage in cells or mice (Delory M et al 2006 J Bacteriol)	BAB1_0157	BS1330_I0158	BOV_0153	Regulation of N metabolism		Regulator/ transcription	Cytoplasmic																	355	P1MRA1	13										Cell wall/membrane/envelope biogenesis and motility
BMEII0589	ribH: riboflavin synthase subunit beta (BMEII0589)	ribH: riboflavin synthase subunit beta (BruAb2_0535)	ribH-2: 6,7-dimethyl-8-ribityllumazine synthase (BAB2_0545)	http://www.biocyc.org/BABO359391/NEW-IMAGE?type=NIL&object=GKDV-2554&redirect=T	http://www.genome.jp/kegg-bin/show_pathway?bmf00740+BAB2_0545	RibH2, lumazine synthase, part of the riboflavin synthesis pathway. EC 2.5.1.9. Essential for B abortus 2308 intracellular survival in cells and mice (Bonomi HR et al 2010 PLosONe).Related to BAB1_0790 (ribH1, not essential for B abortus 2308 intracelullar survival). Protein decreases as B abortus 2308 cycles in Raw macrophages (Lamontagne J et al 2009 J Proteom Res) and increases in B suis infec…	BAB2_0545	ribH (BS1330_II0688)	ribH-2 (BOV_A0649)	vitamin biosynthesis according to Biocyc p 0,0434		Intermediate metabolism	Cytoplasmic Membrane																	377	P1MRA1	14	1	1	1							Pathogenesis
BMEII0387	formyltetrahydrofolate deformylase (BMEII0387)	purU: formyltetrahydrofolate deformylase (BruAb2_0324)	purU: Formyl transferase, N-terminal:Amino acid-binding ACT:Formyltetrahydrofolate deformylase (BAB2_0326)	http://www.biocyc.org/BABO359391/NEW-IMAGE?type=NIL&object=GKDV-2355&redirect=T	http://www.genome.jp/dbget-bin/www_bget?bmf:BAB2_0326	purine biosynthesis, Glyoxylate and dicarboxylate metabolism, vitamin biosynthesis. Links vitamin biosynthesis to the glyoxylate shunt. Lack of function probably interferes with tetahydrofolate entering the glyoxylate shunt One carbon pool by folate	BAB2_0326	purU (BS1330_II0901)	purU (BOV_A0852)			Nucleotides transport and metabolism	Cytoplasmic Membrane																	583	P1MRA1	15	1	1	1							Intermediate metabolism				Terminology for symbols used
BMEI0093	EXSD PROTEIN (BMEI0093)	hypothetical radical activating enzyme (BruAb1_1950)	Proline-rich extensin:Radical SAM (BAB1_1975)	http://biocyc.org/BABO359391/NEW-IMAGE?type=NIL&object=GKDV-1861&redirect=T	http://www.genome.jp/kegg-bin/show_pathway?bmf00790+BAB1_1975	folate biosynthesis, purine biosynthesis. Regulated by MucR. Sinorhizobium meliloti SMb20938 ortholog is related to succinoglycan biosynthesis (Caswell CC et al 2013 Infec & Immun )	BAB1_1975	BR1974 (BS1330_I1968)	queE (BOV_1899)			Nucleotides transport and metabolism	Cytoplasmic																	570	P1MRA1	16	1	1	1							Lipid transport and metabolism			*	unique pseudo in particular genotype
BMEI0020	GLUCOSE-FRUCTOSE OXIDOREDUCTASE PRECURSOR (BMEI0020)	oxidoreductase, Gfo/Idh/MocA family (BruAb1_2023)	Oxidoreductase, N-terminal:Oxidoreductase, C-terminal (BAB1_2049)	http://www.biocyc.org/BABO359391/NEW-IMAGE?type=NIL&object=GKDV-1932&redirect=T	http://www.genome.jp/dbget-bin/www_bget?bmf:BAB1_2049	EC1.1.99.28 or EC1.1.1.292, sorbitol biosynthesis II or conversion of mannitol to fructose	BAB1_2049	BR2048 (BS1330_I2042)	BOV_1970	sorbitol biosynthesis according to Biocyc p 2,72 x10-4		Carbohydrate transport and metabolism	Periplasmic																	486	P1MRA1	17	1	1	1							nucleic acid metabolism			%	pseudogene present in all B ceti
BMEII0198	antibiotic-induced protein Drp35 (BMEII0198)	hypothetical gluconolactonase (BruAb2_1041)	gluconolactonase, putative (BAB2_1060)	http://biocyc.org/BABO359391/NEW-IMAGE?type=NIL&object=GKDV-3025&redirect=T	http://www.genome.jp/dbget-bin/www_bget?bmf:BAB2_1060	Sorbitol biosynthesis, glucose degradation (oxidative), ascorbate biosynthesis.	BAB2_1060	BRA1102 (BS1330_II1094)				Carbohydrate transport and metabolism	Cytoplasmic																	570	P1MRA1	18	1	1	1	1						Amino acid transport and metabolism			##	pseudogene present in all 8 isolates
BMEII0199	OLIGOPEPTIDE TRANSPORT ATP-BINDING PROTEIN OPPF (BMEII0199)	oligopeptide ABC transporter, ATP-binding protein (BruAb2_1040)	ATP/GTP-binding site motif A (P-loop):ABC transporter:AAA ATPase (BAB2_1059)	http://biocyc.org/BABO359391/NEW-IMAGE?type=NIL&object=GKDV-3024&redirect=T	http://www.genome.jp/dbget-bin/www_bget?md:bmf_M00239	Peptides/nickel transport system, related to BAB2_0451 to BAB2_0455, BAB2_0664, BAB2_812, BAB2_815, BAB2_0817, BAB2_0818, BAB2_970 to BAB2_974, BAB2_1037 to BAB2_1040, BAB2_1043, BAB2_1049 to BAB2_1059 (BAB2_1058 is pseudogene in B ceti A1 and B suis, BAB2_1050 is pseudogene in B abortus 2308, BAB2_1051 is pseudogene in B ceti A2B) Protein decreases as B abortus 2308 cycles in Raw macrophages but…	BAB2_1059	BRA1101 (BS1330_II1093)		next to BAB2_1060		Amino acid transport and metabolism	Cytoplasmic Membrane																	596	P1MRA1	19	1	1	1	1	1					Carbohydrate transport and metabolism			#	pseudogene present in all marine isolates
BMEII0859	OLIGOPEPTIDE-BINDING PROTEIN APPA PRECURSOR (BMEII0859)	peptide ABC transporter, periplasmic peptide-binding protein (BruAb2_0792)	Bacterial extracellular solute-binding protein, family 5 (BAB2_0812)	http://biocyc.org/BABO359391/NEW-IMAGE?type=NIL&object=GKDV-2795&redirect=T	http://www.genome.jp/dbget-bin/www_bget?md:bmf_M00239	Peptides/nickel transport system, related to BAB2_0451 to BAB2_0455, BAB2_0664, BAB2_812, BAB2_815, BAB2_0817, BAB2_0818, BAB2_970 to BAB2_974, BAB2_1037 to BAB2_1040, BAB2_1043, BAB2_1049 to BAB2_1059 (BAB2_1059 is a pseudogene in B ceti P1, MR and A1, BAB2_1058 is pseudogene in B ceti A1 and B suis, BAB2_1050 is pseudogene in B abortus 2308, BAB2_1051 is pseudogene in B ceti A2B)	BAB2_0812	BRA0409 (BS1330_II0406)	BOV_A0352	homolog to BAB2_1059		Amino acid transport and metabolism	Cytoplasmic Membrane																	378	P1MRA1	20	1	1	1	1	1					Regulator/ transcription
						MARINE ISOLATES BRANCHING POINT																										21	1	1	1		1		1			Transporter membrane associated				In red: only five of the six branching points in the phylogenetic tree MRA1, P1MRA1, P1MRA1A2BC (#), A2BC, all marine isolates (#) and ovis and all isolates
BMEII0845	Lipopolysaccharide N-acetylglucosaminyltransferase (BMEII0845)	lpcC: LpcC, lipopolysaccharide core biosynthesis mannosyltransferase (BruAb1_1496)		http://biocyc.org/gene?orgid=BMEL224914&id=GCJ0-2970#tab=showAll	http://www.genome.jp/dbget-bin/www_bget?bme:BMEII0845	GI-8 synthesis of polysaccarides	absent	BRA0422	BOV_A0365	GI-8, synthesis of an unknown polysaccharide in Brucella. Infered from loci numbers		Cell wall/membrane/envelope biogenesis and motility	Cytoplasmic																		#	1	1	1	1							Replication, recombination and repair
BMEII0849	GDP-4-DEHYDRO-D-RHAMNOSE REDUCTASE (BMEII0849)	Abscent	Abscent	http://biocyc.org/gene?orgid=BMEL224914&id=GCJ0-2974#tab=showAll	http://www.genome.jp/dbget-bin/www_bget?bme:BMEII0849	GI-8 synthesis of polysaccarides	abscent	BRA0418	BOV_A0361			Carbohydrate transport and metabolism	Cytoplasmic																		#											Energy metabolism
BMEII0829	POSSIBLE S-ADENOSYLMETHIONINE-DEPENDENT METHYLTRANSFERASE (BMEII0829)	NA	NA	http://biocyc.org/gene?orgid=BMEL224914&id=GCJ0-2954#tab=showAll	http://www.genome.jp/dbget-bin/www_bget?bme:BMEII0829	GI-8 synthesis of polysaccarides	absent	BRA0438	BOV_A0381			Nucleotides transport and metabolism	Cytoplasmic																		#											Unknown
BMEII0830	DTDP-4-DEHYDRORHAMNOSE 3,5-EPIMERASE / DTDP-4-DEHYDRORHAMNOSE REDUCTASE (BMEII0830)	NA	NA	http://biocyc.org/gene?orgid=BMEL224914&id=GCJ0-2955#tab=showAll	http://www.genome.jp/dbget-bin/www_bget?bme:BMEII0830	GI-8 synthesis of polysaccarides	absent	rfbC	rfbC			Carbohydrate transport and metabolism	Unknown																		#
BMEI0605	bicA: BICYCLOMYCIN RESISTANCE PROTEIN (BMEI0605)	drug resistance transporter, Bcr/CflA family (BruAb1_0846)	Drug resistance transporter Bcr/CflA subfamily:General substrate transporter:Major facilitator superfamily (MFS) (BAB1_1420)	http://biocyc.org/BABO359391/NEW-IMAGE?type=NIL&object=GKDV-1325&redirect=T	http://www.genome.jp/dbget-bin/www_bget?bmf:BAB1_1420	B suis mutant is attenuated at 48h macrophage postinfection (Köhler S et al 2002), sugar porin	BAB1_1420	BR0833	BOV_0826	Pathogenesis		Pathogenesis	Cytoplasmic Membrane																	330	#											Pseudogene count at branching points
BMEI1873	CELL SURFACE PROTEIN (BMEI1873)	outer membrane protein (BruAb1_0072)	hypothetical protein BAB1_0069 (BAB1_0069)	http://biocyc.org/BABO359391/NEW-IMAGE?type=NIL&object=GKDV-68&redirect=T	http://www.genome.jp/dbget-bin/www_bget?bmf:BAB1_0069	btaE; hyaluronate-binding autotransporter adhesin. An adhesin that belongs to the trimeric autotransporter family, is required for full virulence and defines a specific adhesive pole of Brucella suis. Infect Immun 81:996-1007 (2013). This autotransporter is one of the four predicted in Brucella genomes and it has been suggested that the combination present in each genome related to host and tissu…	BAB1_0069	BR0072	BOV_0071	Pathogenesis, autotransporter		Pathogenesis	Outer Membrane																	587	#	1	1	1	1							MRA1	1
BMEI1380	choline dehydrogenase (BMEI1380)	choline dehydrogenase BruAb1_0575	Glucose-methanol-choline oxidoreductase:NAD binding site:GMC oxidoreductase (BAB1_0577)	http://biocyc.org/BABO359391/NEW-IMAGE?type=NIL&object=GKDV-536&redirect=T	http://www.genome.jp/dbget-bin/www_bget?bmf:BAB1_0577	choline degradation I , glycine betaine biosynthesis I (Gram-negative bacteria),threonine, serine metabolism. Regulated by AbcR sRNAin B abortus 2308 (Caswell CC et al 2012 Mol Microbiol. Transcription is regulated when B. melitensis is infecting HeLa cells (Rosetti CA et al 2011 Microb Pathog). Absent in B abortus 9-941 and B melitensis 16M according to Tsolis R et al 2009 PLoSONe	BAB1_0577	BS1330_I0549	BOV_0554	glycine betaine biosynthesis, inferred from annotation. This molecule is an osmoprotectant and choline can be used for its synthesis (Boncompagni E et al 1999 Appl Environ Microbiol, Smith LT et al 1988 J Bacteriol. Deletion of the adyacent gene BAB1_0576 (BruAb1_0574, betaine aldehyde dehydrogenase BetB) in B. abortus 544 causes reduced virulence in mice (Lee JJ et al Vet Microbiol. 2014)		Amino acid transport and metabolism	Cytoplasmic																	313	#	22		1	1							P1MRA1	64
BMEII0548	GLYCINE BETAINE/L-PROLINE TRANSPORT ATP-BINDING PROTEIN PROV (BMEII0548)	glycine betaine/L-proline ABC transporter (BruAb1_1568)	ATP/GTP-binding site motif A (P-loop):ABC transporter:AAA ATPase:Glycine betaine/L-proline transport ATP-binding subunit (BAB2_0500)	http://biocyc.org/BABO359391/NEW-IMAGE?type=NIL&object=GKDV-2511&redirect=T	http://www.genome.jp/dbget-bin/www_bget?bmf:BAB2_0500	glycine betaine/L-proline ABC transporter ATP-binding protein .Absent in B abortus 9-941 according to Tsolis R et al 2009 PLoSOne	BAB2_0500	BRA0740 (BS1330_II0733)	BOV_A0692			Amino acid transport and metabolism	Cytoplasmic Membrane																	648	#	23	1	1	1							P1MRA1A2BC (#)	35
BMEII0748	2-OXOISOVALERATE DEHYDROGENASE ALPHA SUBUNIT (BMEII0748)	2-oxoisovalerate dehydrogenase E1 component, alpha subunit (BruAb2_0700)	2-oxoisovalerate dehydrogenase E1 component, alpha subunit (BAB2_0715)	http://biocyc.org/BABO359391/NEW-IMAGE?type=NIL&object=GKDV-2715&redirect=T	http://www.genome.jp/dbget-bin/www_bget?bmf:BAB2_0715	2-oxoisovalerate decarboxylation to isobutanoyl-CoAValine, leucine and isoleucine degradation, Biosynthesis of secondary metabolites, related to BAB2_0714, BAB2_0031 (pseudogene in B ceti isolates) and BAB2_1042 (pseudogene in B suis). Linked to BAB2_0327 (pseudogene in marine isolates), BAB1_1663 (pseudogene in marine isolates) and BAB2_0957 (pseudogene in marine isolates)	BAB2_0715	BRA0524 (BS1330_II0519)	BOV_A0455	Generation of precursor metabolites and energy according to Biocyc p 0,0343		Energy metabolism	Cytoplasmic																	655	#	1	1	1	1							#suis?	1
BMEII0388	piperideine-6-carboxylate dehydrogenase (BMEII0388)	aldehyde dehydrogenase family protein (BruAb2_0325)	Aldehyde dehydrogenase (BAB2_0327)	http://biocyc.org/BABO359391/NEW-IMAGE?type=NIL&object=GKDV-2356&redirect=T	http://www.genome.jp/dbget-bin/www_bget?bmf:BAB2_0327	Gluconeogenesis, Pentose and glucuronate interconversions Ascorbate and aldarate metabolism Fatty acid degradation Valine, leucine and isoleucine degradationLysine degradation, related to BAB1_0211 (pseudogene in B ceti A2B), BAB2_0976 (pseudogene in B ceti A2B), BAB2_1130, BAB2_0566, BAB2_1035, BAB2_1114 (pseudogene in B ceti P1MRA1A2B, B pinnipedialis and B abortus), BAB1_1823, BAB1_2045, BAB2_…	BAB2_0327	BRA0908 (BS1330_II0900)	BOV_A0851			Energy metabolism	Cytoplasmic Membrane																	656	#	1	1	1	1							A2BC	0
BMEII0975	REGULATORY PROTEIN NOSR (BMEII0975)	hypothetical transcriptional regulator NosR (BruAb2_0906)	FMN-binding domain (BAB2_0929)	http://biocyc.org/BABO359391/NEW-IMAGE?type=NIL&object=GKDV-2902&redirect=T	http://www.genome.jp/dbget-bin/www_bget?bmf:BAB2_0929	Although described as a NosR/NirI family transcriptional regulator, nitrous oxide reductase regulator, related to BMEII0974-0967 nosRZDFYSLX, there is evidence indicating that this membrane protein might be directly involved in electron transfer ( Wunsch P and Zumft W, 2005 J Bacteriol). A technical gap in the analysed B. pinnipedialis genome prevented analysis of this gene. However, NosR is a ps…	BAB2_0929	BRA0274 (BS1330_II0271)	BOV_A0250			Energy metabolism	Cytoplasmic Membrane																	329	#	24	1	1	1							ovis and all isolates (##)	2
BMEII1001	norE: NORE PROTEIN (BMEII1001)	cytochrome c oxidase, subunit III (BruAb2_0933)	Cytochrome c oxidase, subunit III (BAB2_0957)	http://biocyc.org/BABO359391/NEW-IMAGE?type=NIL&object=GKDV-2929&redirect=T	http://www.genome.jp/dbget-bin/www_bget?bmf:BAB2_0957	NorE protein involved in nitric oxide reduction. Nitric-oxide reductase NorE protein. From the cytochrome c oxidase subunit 3 family, with cytochrome-c oxidase activity. Linked to BAB2_0715 (pseudogene in marine isolates), BAB1_1663 (pseudogene in marine isolates) and BAB2_0715 (pseudogene in marine isolates). Related to BAB2_0954 (pseudogene in B ovis), BAB1_0389, BAB1_0390, BAB1_0391, BAB1_0392…	BAB2_0957	norE (BS1330_II0243)	BOV_A0222			Energy metabolism	Cytoplasmic Membrane																	658	#	25	1	1	1								103
BMEI0380	malate synthase (BMEI0380)	glcB: malate synthase (BruAb1_1636)	Malate synthase:ATP/GTP-binding site motif A (P-loop):Malate synthase G (BAB1_1663)	http://biocyc.org/BABO359391/NEW-IMAGE?type=NIL&object=GKDV-1558&redirect=T	http://www.genome.jp/dbget-bin/www_bget?bmf:BAB1_1663	AceB, malate synthase, Zúniga-Ripa A et al J Bac 2014 TCA cycle V (2-oxoglutarate:ferredoxin oxidoreductase) , conversion of malate to glyoxylate during the TCA, glyoxylate cycle, piruvate metabolismLinked to BAB2_0715 (pseudogene in marine isolates), BAB1_0327 (pseudogene in marine isolates) and BAB2_0957 (pseudogene in marine isolates). Protein expression increased in B suis after 48h macrophag…	BAB1_1663	glcB (BS1330_I1642)	glcB (BOV_1595)			Energy metabolism	Cytoplasmic																	314	#	26	1	1	1	1	1
BMEII0817	ACETYL-COA ACETYLTRANSFERASE (BMEII0817)	phbA-2: PhbA-2, acetyl-CoA acetyltransferase (BruAb2_0774)	phbA-2: Phosphofructokinase:Thiolase (BAB2_0790)	http://biocyc.org/BABO359391/NEW-IMAGE?type=NIL&object=GKDV-2781&redirect=T	http://www.genome.jp/dbget-bin/www_bget?bmf:BAB2_0790	fatty acid metabolism, related to BAB2_0606 (pseudo in marine isolates), BAB1_1783 and BAB2_0443. This enzyme is at the end of the fatty acid beta oxidation pathway and its lack probably interferes with the production of aceto acetyl CoA and acetyl CoA, feeding the synthesis of ketone bodies and Krebs cycle	BAB2_0790	phbA-2 (BS1330_II0445)	BOV_A0392	fatty acids metabolism, inferred from Kegg pathway		Energy metabolism	Cytoplasmic																	673	#	27	1	1	1	1	1
BMEII0646	ACETYL-COA ACETYLTRANSFERASE (BMEII0646)	acetyl-CoA acetyltransferase (BruAb2_0438)	pcaF: Thiolase (BAB2_0606)	http://biocyc.org/BABO359391/NEW-IMAGE?type=NIL&object=GKDV-2608&redirect=T	http://www.genome.jp/dbget-bin/www_bget?bmf:BAB2_0606	fatty acid degradation, ketone bodies metabolism, aminoacids metabolism, related to BAB2_0790 (pseudogene in marine isolates, BAB2_1783 and BAB2_0443). This enzyme is key for fatty acids synthesis their beta oxidation. Its lack most probably kills these pathways. Absent in B abortus 9-941 and B melitensis 16M according to Tsolis R et al 2009 PLoSOne	BAB2_0606	BRA0636 (BS1330_II0630)	BOV_A0745			Energy metabolism	Cytoplasmic Membrane																	659	#	28	1	1	1
																																29
																																30	1	1	1
																																103
																																195

## Sheet: Local-func-charts
Ditribution of pseudogenes per genomes according to function and cell localization.
Function/classification	B. ceti P1 bmarCR17	B. ceti MR bmarMR26	B. ceti A1 (M644/93/1)	B. ceti A2/B (M187/00/1)	B. pinnipedialis (C2 cluster M2466/93/4)	B. suis 1330	B. abortus 2308	B. ovis ATCC 25840
Unknown	65	66	61	49	44	11	54	66
Amino acid transport and metabolism	34	29	31	23	18	18	20	41
Transporter membrane associated	25	22	20	19	16	14	33	18
Carbohydrate transport and metabolism	30	30	31	19	15	13	14	25
Cell wall/membrane/envelope biogenesis and motility	14	13	12	13	9	5	4	11
Nucleotides transport and metabolism	17	16	16	14	15	7	9	15
Intermediate metabolism	10	10	10	13	12	11	14	32
Lipid transport and metabolism	5	6	7	5	6	8	17	14
Regulator/ transcription	10	10	9	9	4	9	5	11
Replication, recombination and repair	13	13	9	7	9	9	6	22
Energy metabolism	17	16	17	19	17	1	5	6
Pathogenesis	13	12	12	7	6	4	7	8
	253	243	235	197	171	110	188	269
	P1	MR	A1	A2B	C	suis	abortus	ovis
ChrI	137	136	127	107	88	59	113	141
ChrII	116	107	108	90	83	51	75	128
	253	243	235	197	171	110	188	269
Proportional distribution of pseudogenes per genome according to function (100% pseudo)
Function/classification	B. ceti P1 bmarCR17	B. ceti MR bmarMR26	B. ceti A1 (M644/93/1)	B. ceti A2/B (M187/00/1)	B. pinnipedialis (C cluster M2466/93/4)	B. suis 1330	B. abortus 2308	B. ovis ATCC 25840	Total pseudo general %
Unknown	25.6917	27.1605	25.9574	24.8731	25.731	10	28.7234	24.5353	24
Amino acid transport and metabolism	13.4387	11.9342	13.1915	11.6751	10.5263	16.3636	10.6383	15.2416	14	highest % of loss function per genome and total pseudo
Transporter membrane associated	9.88142	9.0535	8.51064	9.64467	9.35673	12.7273	17.5532	6.69145	11
Carbohydrate transport and metabolism	11.8577	12.3457	13.1915	9.64467	8.77193	11.8182	7.44681	9.29368	9
Cell wall/membrane/envelope biogenesis and motility	5.5336	5.34979	5.10638	6.59898	5.26316	4.54545	2.12766	4.08922	5
Nucleotides transport and metabolism	6.71937	6.58436	6.80851	7.1066	8.77193	6.36364	4.78723	5.57621	5
Intermediate metabolism	3.95257	4.11523	4.25532	6.59898	7.01754	10	7.44681	11.8959	9
Lipid transport and metabolism	1.97628	2.46914	2.97872	2.53807	3.50877	7.27273	9.04255	5.20446	5
Regulator/ transcription	3.95257	4.11523	3.82979	4.56853	2.33918	8.18182	2.65957	4.08922	5
Replication, recombination and repair	5.13834	5.34979	3.82979	3.5533	5.26316	8.18182	3.19149	8.17844	5
Energy metabolism	6.71937	6.58436	7.23404	9.64467	9.94152	0.909091	2.65957	2.23048	5
Pathogenesis	5.13834	4.93827	5.10638	3.5533	3.50877	3.63636	3.7234	2.97398	3
	P1	MR	NA A1	A2/B	C	suis	abortus	ovis
Cytoplasmic	91	89	90	69	56	50	63	112
Cytoplasmic membrane	97	93	88	83	63	37	62	89
Extracellular	4	4	4	1	1	0	0	1
Flagellar	1	1	1	1	2	0	2	2
Outer Membrane	5	6	3	3	6	0	2	3
Periplasmic	17	16	18	10	10	7	13	11
Unknown	38	34	31	30	33	16	46	51
	253	243	235	197	171	110	188	269
Subcellular location	B. ceti P1 bmarCR17	B. ceti MR bmarMR26	B. ceti A1 (M644/93/1)	B. ceti A2/B (M187/00/1)	B. pinnipedialis (C cluster M2466/93/4)	B. suis 1330	B. abortus 2308	B. ovis ATCC 25840
Cytoplasmic	91	89	90	69	56	50	63	112
Cytoplasmic membrane	97	93	88	83	63	37	62	89
Outer Membrane	6	7	4	4	8	0	4	5
Periplasmic	21	20	22	11	11	7	13	12
Unknown	38	34	31	30	33	16	46	51
	253	243	235	197	171	110	188	269
Proportional distribution per genome (100% pseudo)
	B. ceti P1 bmarCR17	B. ceti MR bmarMR26	B. ceti A1 (M644/93/1)	B. ceti A2/B (M187/00/1)	B. pinnipedialis (C cluster M2466/93/4)	B. suis 1330	B. abortus 2308	B. ovis ATCC 25840
Cytoplasmic	35.9684	36.6255	38.2979	35.0254	32.7485	45.4545	33.5106	41.6357
Cytoplasmic membrane	38.3399	38.2716	37.4468	42.132	36.8421	33.6364	32.9787	33.0855
Outer Membrane	2.37154	2.88066	1.70213	2.03046	4.67836	0	2.12766	1.85874
Periplasmic	8.3004	8.23045	9.3617	5.58376	6.43275	6.36364	6.91489	4.46097
Unknown	15.0198	13.9918	13.1915	15.2284	19.2982	14.5455	24.4681	18.9591
	100	100	100	100	100	100	100	100
	Proportional distribution of pseudogenes per genome or branch according to function (100% pseudo) in order of significance
	Function/classification	Total pseudo	Function/classification	P1MRA1	Function/classification	P1MRA1A2BC (#)	Function/classification	B. ceti P1 bmarCR17		Function/classification	B. ceti MR bmarMR26		Function/classification	B. ceti A1 (M644/93/1)		Function/classification	B. ceti A2/B (M187/00/1)		Function/classification	B. pinnipedialis (C cluster M2466/93/4)		Function/classification	B. abortus 2308		Function/classification	B. suis 1330		Function/classification	B. ovis ATCC 25840
,	Unknown	23.7	Unknown	18.75	Energy metabolism	22.8571	Unknown	25.6917		Unknown	27.1605		Unknown	25.9574		Unknown	24.8731		Unknown	25.731		Unknown	28.7234		Amino acid transport and metabolism	16.3636		Unknown	24.5353
,	Amino acid transport and metabolism	13.7	Amino acid transport and metabolism	17.1875	Amino acid transport and metabolism	14.2857	Amino acid transport and metabolism	13.4387		Carbohydrate transport and metabolism	12.3457		Amino acid transport and metabolism	13.1915		Amino acid transport and metabolism	11.6751		Amino acid transport and metabolism	10.5263		Transporter membrane associated	17.5532		Transporter membrane associated	12.7273		Amino acid transport and metabolism	15.2416
,	Transporter membrane associated	10.6	Carbohydrate transport and metabolism	15.625	Unknown	14.2857	Carbohydrate transport and metabolism	11.8577		Amino acid transport and metabolism	11.9342		Carbohydrate transport and metabolism	13.1915		Carbohydrate transport and metabolism	9.64467		Energy metabolism	9.94152		Amino acid transport and metabolism	10.6383		Carbohydrate transport and metabolism	11.8182		Intermediate metabolism	11.8959
,	Carbohydrate transport and metabolism	9.6	Cell wall/membrane/envelope biogenesis and motility	9.375	Regulator/ transcription	11.4286	Transporter membrane associated	9.88142		Transporter membrane associated	9.0535		Transporter membrane associated	8.51064		Energy metabolism	9.64467		Transporter membrane associated	9.35673		Lipid transport and metabolism	9.04255		Unknown	10		Carbohydrate transport and metabolism	9.29368
,	Intermediate metabolism	8.6	Transporter membrane associated	9.375	nucleic acid metabolism	8.57143	Energy metabolism	6.71937		Energy metabolism	6.58436		Energy metabolism	7.23404		Transporter membrane associated	9.64467		Carbohydrate transport and metabolism	8.77193		Carbohydrate transport and metabolism	7.44681		Intermediate metabolism	10		Replication, recombination and repair	8.17844
,	Regulator/ transcription	5.3	Pathogenesis	7.8125	Carbohydrate transport and metabolism	8.57143	Nucleotides transport and metabolism	6.71937		Nucleotides transport and metabolism	6.58436		Nucleotides transport and metabolism	6.80851		Nucleotides transport and metabolism	7.1066		Nucleotides transport and metabolism	8.77193		Intermediate metabolism	7.44681		Regulator/ transcription	8.18182		Transporter membrane associated	6.69145
,	Cell wall/membrane/envelope biogenesis and motility	5.2	nucleic acid metabolism	7.8125	Cell wall/membrane/envelope biogenesis and motility	5.71429	Cell wall/membrane/envelope biogenesis and motility	5.5336		Cell wall/membrane/envelope biogenesis and motility	5.34979		Cell wall/membrane/envelope biogenesis and motility	5.10638		Cell wall/membrane/envelope biogenesis and motility	6.59898		Intermediate metabolism	7.01754		Nucleotides transport and metabolism	4.78723		Replication, recombination and repair	8.18182		Nucleotides transport and metabolism	5.57621
,	nucleic acid metabolism	5.2	Regulator/ transcription	6.25	Pathogenesis	5.71429	Replication, recombination and repair	5.13834		Replication, recombination and repair	5.34979		Pathogenesis	5.10638		Intermediate metabolism	6.59898		Cell wall/membrane/envelope biogenesis and motility	5.26316		Pathogenesis	3.7234		Lipid transport and metabolism	7.27273		Lipid transport and metabolism	5.20446
,	Replication, recombination and repair	4.9	Intermediate metabolism	4.6875	Intermediate metabolism	5.71429	Pathogenesis	5.13834		Pathogenesis	4.93827		Intermediate metabolism	4.25532		Regulator/ transcription	4.56853		Replication, recombination and repair	5.26316		Replication, recombination and repair	3.19149		Nucleotides transport and metabolism	6.36364		Cell wall/membrane/envelope biogenesis and motility	4.08922
,	Energy metabolism	4.9	Lipid transport and metabolism	1.5625	Transporter membrane associated	2.85714	Intermediate metabolism	3.95257		Intermediate metabolism	4.11523		Regulator/ transcription	3.82979		Pathogenesis	3.5533		Lipid transport and metabolism	3.50877		Regulator/ transcription	2.65957		Cell wall/membrane/envelope biogenesis and motility	4.54545		Regulator/ transcription	4.08922
,	Lipid transport and metabolism	4.5	Energy metabolism	1.5625	Lipid transport and metabolism	0	Regulator/ transcription	3.95257		Regulator/ transcription	4.11523		Replication, recombination and repair	3.82979		Replication, recombination and repair	3.5533		Pathogenesis	3.50877		Energy metabolism	2.65957		Pathogenesis	3.63636		Pathogenesis	2.97398
	Pathogenesis	3.2	Replication, recombination and repair	0	Replication, recombination and repair	0	Lipid transport and metabolism	1.97628		Lipid transport and metabolism	2.46914		Lipid transport and metabolism	2.97872		Lipid transport and metabolism	2.53807		Regulator/ transcription	2.33918		Cell wall/membrane/envelope biogenesis and motility	2.12766		Energy metabolism	0.909091		Energy metabolism	2.23048
Strain	No. of protein-coding genes per genome
B ovis ATCC 25840	2889
B ceti P1 (bmarCR17)	2905
B ceti MR (bmarMR26)	2909
B ceti A1 (M644/93/1)	2925
B. pinnipedialis (C cluster M2466/93/4)	2307
B ceti A2/B (M187/00/1)	2942
B abortus 2308	3048
B suis 1330	3266

## Sheet: by_locus
Pseudogenes presence in analysed genomes. The pseudogenes are ordered progressively according to the locus tag of B. melitensis 16M, B. abortus 2308., B. suis 1330 and B. ovis ATCC 25840
Phidias link to specific gene anotation					Biocyc link	keeg lynk	Pathway or putative pathway, additional comments							B ceti P1 bmarCR17 (striped dolphin)		B ceti MR bmarMR26 (striped dolphin)		B ceti A1 M644/93/1 from common dolphin		B ceti A2/B M187/00/1 (white sided dolphin)		B pinnipedialis C cluster M2466/93/4 (common seal)		B suis 1330		B abortus 2308		B. ovis ATCC 25840		Genome regions in state of decay
Locus Tag 16M	B. melitensis 16M	B. abortus 9-941	Description (2308)	Duplication?				Locus tag 2308	Locus tag 2308W	Locus tag 1330	Locus tag ovis	Function/classification	Localization																							Terminology for symbols used
BAB1_0021			acyltransferase					BAB1_0021	BAW_10021	BS1330_I0023	BOV_0020	Lipid transport and metabolism	Cytoplasmic membrane																	*abortus		Mutation color code			*	unique pseudo in particular genotype
BMEA_A0207	Brucella melitensis ATCC 23457 chromosome I YP_002731962.1	BruAb1_0193 YP_220965.1	BAB1_0198 YP_413686.1		http://biocyc.org/BABO359391/NEW-IMAGE?type=NIL&object=GKDV-187&redirect=T	http://www.genome.jp/dbget-bin/www_bget?bmf:BAB1_0198		BAB1_0198	BAW_10190	BR0198	Intergenic	Unknown	Cytoplasmic																	P1MRA1ovis			Frame shift		%	pseudogene present in all B ceti
BMEA_A0385	YP_003106311.1 (BMI_I353) Brucella melitensis ATCC 23457 chromosome I	YP_002732125.1 (BMEA_A0385)	BAB1_0376 YP_413841.1		http://biocyc.org/BABO359391/NEW-IMAGE?type=NIL&object=GKDV-347&redirect=T	http://www.genome.jp/dbget-bin/www_bget?bmf:BAB1_0376		BAB1_0376	BAW_10361	BR0348	BOV_0364	Unknown	Unknown																	P1MRA1			Premature stop codon		##	pseudogene present in all 8 isolates
BMEA_A0628	Brucella melitensis ATCC 23457 chromosome IYP_002732349.1 (BMEA_A0628)	YP_221349.1 (BruAb1_0610)	HK97 family major capsid protein					BAB1_0613	BAW_10589	BS1330_I0585	BOV_0590	Replication, recombination and repair	Cytoplasmic																	P1MRA1ovis			Deletion		#	pseudogene present in all marine isolates
BMEA_A0629	Brucella melitensis ATCC 23457 chromosome I YP_002732350.1	YP_221350.1 (BruAb1_0611)	BAB1_0614 YP_414060.1		http://biocyc.org/BABO359391/NEW-IMAGE?type=NIL&object=GKDV-570&redirect=T	http://www.genome.jp/dbget-bin/www_bget?bmf:BAB1_0614	Pfam domain Phage gp6-like head-tail connector protein	BAB1_0614	BAW_10590	BR0590	BOV_0591	Unknown	Cytoplasmic																	P1MRA1			Insertion
BMEA_A1001	Brucella melitensis ATCC 23457 chromosome I YP_002732703.1	BruAb1_0971 YP_221687.1	BAB1_0982 NC_007618.1		http://biocyc.org/BABO359391/NEW-IMAGE?type=NIL&object=GKDV-918&redirect=T	http://www.genome.jp/dbget-bin/www_bget?bmf:BAB1_0982		BAB1_0982	BAW_10939	BR0965	Intergenic	Unknown	Cytoplasmic Membrane																	#ovis			No start codon			In red: only five of the six branching points in the phylogenetic tree MRA1, P1MRA1, P1MRA1A2BC (#), A2BC, all marine isolates (#) and ovis and all isolates
BMEA_A1400	Brucella melitensis ATCC 23457 chromosome I YP_002733069.1		BAB1_1372 NC_007618.1		http://biocyc.org/BABO359391/NEW-IMAGE?type=NIL&object=GKDV-1278&redirect=T	http://www.genome.jp/dbget-bin/www_bget?bmf:BAB1_1372		BAB1_1372	BAW_11306	BR1352	partial sequence	Unknown	Cytoplasmic Membrane																	P1A1A2Bovis			No stop codon
BMEA_A1431	Brucella melitensis ATCC 23457 chromosome I YP_002733100.1	YP_222072.1 (BruAb1_1380)	BAB1_1403 NC_007618.1		http://biocyc.org/BABO359391/NEW-IMAGE?type=NIL&object=GKDV-1308&redirect=T	http://www.genome.jp/dbget-bin/www_bget?bmf:BAB1_1403		BAB1_1403	BAW_11337	BR1384	BOV_1340	Unknown	Cytoplasmic																	P1MRA1			Truncation			Pseudogene count at branching points
BMEA_B0637	Brucella melitensis ATCC 23457 chromosome II YP_002734413.1	YP_223340.1 (BruAb2_0562)	BAB2_0575 NC_007624.1					BAB2_0575	abscent	BRA0664	intergenic	Unknown	Cytoplasmic																	pinniovis			GAP			MRA1	1			Total
BMEI0017	ALKANAL MONOOXYGENASE ALPHA CHAIN (BMEI0017)	bacterial luciferase family protein (BruAb1_2026)	Bacterial luciferase (BAB1_2052)					BAB1_2052	BAW_11967	BR2051	BOV_1973	Energy metabolism	Cytoplasmic Membrane																	* pinni			Duplication			P1MRA1	64			#	34
BMEI0020	GLUCOSE-FRUCTOSE OXIDOREDUCTASE PRECURSOR (BMEI0020)	oxidoreductase, Gfo/Idh/MocA family (BruAb1_2023)	Oxidoreductase, N-terminal:Oxidoreductase, C-terminal (BAB1_2049)		http://www.biocyc.org/BABO359391/NEW-IMAGE?type=NIL&object=GKDV-1932&redirect=T	http://www.genome.jp/dbget-bin/www_bget?bmf:BAB1_2049	EC1.1.99.28 or EC1.1.1.292, sorbitol biosynthesis II or conversion of mannitol to fructose	BAB1_2049	BAW_11964	BR2048	BOV_1970	Carbohydrate transport and metabolism	Periplasmic																	P1MRA1			Absence			P1MRA1A2BC (#)	35			##	2
BMEI0021			acetyl-CoA-transferase subunit					BAB1_2047	BAW_11963	BS1330_I2041	BOV_1969	Lipid transport and metabolism	Unknown																	abortusovis			Wild type			#suis?	1				0
BMEI0025			NAD binding site:MIP family:Pyridine nucleotide-disulphide oxidoreductase, class I:TrkA potassium uptake protein (BAB1_2044)					BAB1_2044	BAW_11960	BS1330_I2038	BOV_1966	Intermediate metabolism	Cytoplasmic membrane																	* ovis						A2BC	0			#?suis	2
BMEI0029	L-SORBOSE DEHYDROGENASE (BMEI0029)	L-sorbose dehydrogenase, FAD dependent, hypothetical (BruAb1_2017)	Glucose-methanol-choline oxidoreductase:GMC oxidoreductase (BAB1_2042)					BAB1_2042	BAW_11958	BS1330_I2036	BOV_1964	Carbohydrate transport and metabolism	Cytoplasmic membrane																	P1MRA1ovis						ovis and all isolates (##)	2			#ovis	2
BMEI0036	COBW PROTEIN (BMEI0036)	cobalamin metabolism protein/P47K family protein (BruAb1_2010)	ATP/GTP-binding site motif A (P-loop):Cobalamin synthesis protein/P47K (BAB1_2036)					BAB1_2036	BAW_11952	BR2035	BOV_1957	Energy metabolism	Cytoplasmic Membrane																	A2Bpinni		Gene category					103			#suisovis	2
BMEI0037			hypothetical protein BAB1_2035 (BAB1_2035)					BAB1_2035	BAW_11951	BS1330_I2028	BOV_1956	Unknown	Cytoplasmic																	* ovis		Cell wall/membrane/envelope biogenesis and motility	40							MRA1	1
BMEI0051	hypothetical protein BMEI0051 (BMEI0051)	hypothetical protein BruAb1_1995 (BruAb1_1995)	hypothetical protein BAB1_2021 (BAB1_2021)					BAB1_2021	BAW_11937	BR2020	BOV_1944	Unknown	Unknown																	*A2B		Pathogenesis	20			Order of appereance				MRA1ovis	1
BMEI0058			outer membrane autotransporter	Aminoacyl-tRNA synthetase, class I:ATP/GTP-binding site motif A (P-loop):Autotransporter beta-domain:Outer membrane autotran... (BAB2_1107)			One of the four autotransporters described so far in Brucella, known as omaA in B suis. All are pseudogenes in B melitensis 16M. It has been suggested that the combination present in each genome related to host and tissue tropism. Other autotransporters with different degree of similarity are encoded in BOV_A0152, BOV_A1053, and BOV_1937 (pseudogene in marine isolates) Tsolis R et al 2009 PLoSOne	BAB1_2013	BAW_11930	BS1330_I2007	BOV_1937	Transporter membrane associated	Unknown																	#abortusovis		Intermediate metabolism	61			unique marine				P1MRA1	64
BMEI0060	hypothetical protein BMEI0060 (BMEI0060)	hypothetical protein BruAb1_1987 (BruAb1_1987)	hypothetical protein BAB1_2012 (BAB1_2012)		http://biocyc.org/BABO359391/NEW-IMAGE?type=NIL&object=GKDV-1898&redirect=T	http://www.genome.jp/dbget-bin/www_bget?bmf:BAB1_2012		BAB1_2012	BAW_11929	BR2012	BOV_1936	Unknown	Extracellular																	P1MRA1		Lipid transport and metabolism	32			only in ceti				P1MRA1ovis	6
BMEI0063			NA				Bab1_2009, although annotated as pseudogene, the corresponding protein was detected in a library of secreted/surface exposed proteins (Marchesini et al 2004 Microb. Pathog). It has a bacterial immunoglobulin like domain (BID_1 domain) present in several phage and bacterial adhesins including the intimin of the enterohemorragic Escherichia coli related to bacterial-host cell interaction. Deletion …	BAB1_2009	BAW_11926	BS1330_I2003	BOV_1931-1934	Pathogenesis	Unknown																	P1pinniabortus		nucleic acid metabolism	37			only in marine					114
BMEI0064	hypothetical protein BMEI0064 (BMEI0064)	hypothetical protein BruAb1_1983 (BruAb1_1983)	hypothetical protein BAB1_2008 (BAB1_2008)		http://biocyc.org/BABO359391/NEW-IMAGE?type=NIL&object=GKDV-1895&redirect=T	http://www.genome.jp/dbget-bin/www_bget?bmf:BAB1_2008		BAB1_2008	BAW_11925	BR2008	Intergenic	Unknown	Unknown																	P1MRA1ovis		Amino acid transport and metabolism	97			all ceti possible + 1 terrestrial
BMEI0093	EXSD PROTEIN (BMEI0093)	hypothetical radical activating enzyme (BruAb1_1950)	Proline-rich extensin:Radical SAM (BAB1_1975)		http://biocyc.org/BABO359391/NEW-IMAGE?type=NIL&object=GKDV-1861&redirect=T	http://www.genome.jp/kegg-bin/show_pathway?bmf00790+BAB1_1975	folate biosynthesis, purine biosynthesis. Regulated by MucR. Sinorhizobium meliloti SMb20938 ortholog is related to succinoglycan biosynthesis (Caswell CC et al 2013 Infec & Immun )	BAB1_1975	BAW_11892	BR1974	queE	Nucleotides transport and metabolism	Cytoplasmic																	P1MRA1		Carbohydrate transport and metabolism	68			all marine possible + 1 terrestrial
BMEI0100			NA					BAB1_1969	BAW_11886	BS1330_I1962	BOV_1894	Unknown	Unknown																	*abortus		Regulator/ transcription	38			all ceti possible + 2 terrestrial
BMEI0101			ATP/GTP-binding site motif A (P-loop):Pyridoxal-5'-phosphate-dependent enzyme, beta family:Glucose/ribitol dehydrogenase:Cyst... (BAB1_1968)					BAB1_1968	BAW_11885	BS1330_I1961	BOV_1893	Carbohydrate transport and metabolism	Cytoplasmic																	*suis		Transporter membrane associated	75			all marine possible + 2 terrestrial
BMEI0102	Universal stress protein family (BMEI0102)	universal stress protein family (BruAb1_1942)	Universal stress protein (Usp):Usp domain (BAB1_1967)					BAB1_1967	BAW_11884	BR1966	BOV_1892	Intermediate metabolism	Cytoplasmic																	*pinni		Replication, recombination and repair	35			all ceti possible + 3 terrestrial
BMEI0103			Cys/Met metabolism pyridoxal-phosphate-dependent enzyme (BAB1_1966)					BAB1_1966	BAW_11883	BS1330_I1959	BOV_1891	Amino acid transport and metabolism	Cytoplasmic																	* ovis		Energy metabolism	35			all marine possible + 3 terrestrial
BMEI0104	GLUCARATE TRANSPORTER (BMEI0104)	major facilitator family transporter (BruAb1_1939)	Tetracycline resistance protein:NADH-ubiquinone oxidoreductase, chain 4:General substrate transporter:Major facilitator super... (BAB1_1964)		http://biocyc.org/gene?orgid=BABO359391&id=GKDV-1851	http://www.genome.jp/dbget-bin/www_bget?bmf:BAB1_1964		BAB1_1964	BAW_11881	BR1963	BOV_1889	Carbohydrate transport and metabolism	Cytoplasmic																	P1MRA1		Unknown	168			only abortus
BMEI0105	L-ASPARAGINASE II (BMEI0105)	L-asparaginase type II, hypothetical (BruAb1_1936)	Asparaginase/glutaminase (BAB1_1963)		http://biocyc.org/BABO359391/NEW-IMAGE?type=NIL&object=GKDV-1850&redirect=T	http://www.genome.jp/kegg-bin/show_pathway?scale=1.0&query=BAB1_1963&map=bmf00250&scale=&image=%2Fshare%2Fwww%2F%2Fmark_pathway144622071931971%2Fbmf00250.png&auto_image=&show_description=hide&multi_query=	Alanine, aspartate and glutamate metabolism. Related to BAB1_1961	BAB1_1963	BAW_11880	BR1962	BOV_1888	Amino acid transport and metabolism	Cytoplasmic Membrane																	P1MRA1		Total	706			only suis
BMEI0109	ASPARTATE AMMONIA-LYASE (BMEI0109)	aspA: AspA, aspartate ammonia-lyase (BruAb1_1934)	aspA: Fumarate lyase:Delta crystallin (BAB1_1959)		http://biocyc.org/BABO359391/NEW-IMAGE?type=NIL&object=GKDV-1846&redirect=T	http://www.genome.jp/kegg-bin/show_pathway?scale=1.0&query=BAB1_1959&map=bmf00250&scale=1.0&image=%2Fshare%2Fwww%2F%2Fmark_pathway14462217346730%2Fbmf00250.png&auto_image=&show_description=hide&multi_query=	alanine, aspartate and glutamate metabolism	BAB1_1959	BAW_11876	BS1330_I1952	BOV_1884	Amino acid transport and metabolism	Cytoplasmic																	P1MRA1						only ovis
BMEI0113			amino acid ABC transporter permease	Binding-protein-dependent transport systems inner membrane component (BAB2_0557)				BAB1_1955	BAW_11872	BS1330_I1948	BOV_1880	Transporter membrane associated	Cytoplasmic membrane																	abortussuis		Localization				abortusovis
BMEI0116			Bacterial regulatory protein LysR, HTH motif:LysR substrate binding domain (BAB1_1953)					BAB1_1953	BAW_11870	BS1330_I1945	BOV_1877	Regulator/ transcription	Cytoplasmic																	* ovis		Cytoplasmic Membrane	236			abortussuis
BMEI0118			HP	NA			LptA, phosphoethanolamine transferase, adding phosphoethanolamine to the lipid A/core oligosaccharide (Gil-Ramírez, 2011)	BAB1_1949	BAW_11867	BS1330_I1942	BOV_1874	Unknown	Cytoplasmic membrane																	*abortus		Cytoplasmic	289			abortusovissuis
BMEI0128			HP	NA				BAB1_1937	BAW_11856	BS1330_I1931	BOV_1864	Unknown	Unknown																	*abortus		Extracellular	4			suisovis
BMEI0142			hypothetical protein BAB1_1921 (BAB1_1921)					BAB1_1921	BAW_11840	BS1330_I1915	BOV_1850	Unknown	Cytoplasmic membrane																	*ovis		Flagellar	4
BMEI0150	TRANSCRIPTIONAL REGULATOR, ARSR FAMILY (BMEI0150)	transcriptional regulator, ArsR family (BruAb1_1889)	Bacterial regulatory protein LysR, HTH motif:Bacterial regulatory protein, ArsR family (BAB1_1913)					BAB1_1913	BAW_11832	BR1913	BOV_1841	Regulator/ transcription	Cytoplasmic																	*A2B		Outer membrane	12
BMEI0154			hypothetical protein BAB1_1909 (BAB1_1909)					BAB1_1909	BAW_11828	BS1330_I1903	BOV_1837	Unknown	Cytoplasmic membrane																	*suis		Periplasmic	43
BMEI0155			NA	NCS1 nucleoside transporter family protein				BAB1_1907	BAW_11827	BS1330_I1902	BOV_1836	Nucleotides transport and metabolism	Cytoplasmic membrane																	A1A2Bpinniabortus		Unknown	118
BMEI0169			Bacterial regulatory protein, GntR family:Aminotransferase, class I and II (BAB1_1894)					BAB1_1894	BAW_11814	BS1330_I1888	BOV_1822	Regulator/ transcription	Cytoplasmic																	*suis		Total	706
BMEI0170			Protein of unknown function DUF6 (BAB1_1893)					BAB1_1893	BAW_11813	BS1330_I1887	BOV_1821	Unknown	Cytoplasmic membrane																	* ovis
BMEI0180			NA					BAB1_1883	BAW_11803	BS1330_I1876	BOV_1811	Unknown	Unknown																	*abortus
BMEI0181			Blood group Rhesus C/E and D polypeptide:Sugar transporter superfamily:Major facilitator superfamily (MFS) (BAB1_1882)					BAB1_1882	BAW_11802	BS1330_I1875	BOV_1810)	Transporter membrane associated	Cytoplasmic membrane																	*suis
BMEI0185			CHP	nitrilase/cyanide hydratase/apolipoprotein N-acyltransferase (BAB1_1878)				BAB1_1876	BAW_11796	BS1330_I1867	BOV_1804	Unknown	Cytoplasmic membrane																	*abortus
BMEI0200	transposase, putative			transposase, putative (BAB1_1863)				BAB1_1859	abscent	BR1851	BOV_1785	Replication, recombination and repair	Cytoplasmic																	*MR
BMEI0205	IMMUNOGLOBULIN-BINDING PROTEIN EIBE (BMEI0205)	hypothetical protein BruAb1_1825 (BruAb1_1825)	hypothetical protein BAB1_1854 (BAB1_1854)					BAB1_1854	BAW_11775	BR1846	Intergenic	Unknown	Unknown																	%ovis
BMEI0222			Carbonic anhydrase, prokaryotic (BAB1_1837)					BAB1_1837	BAW_11758	BS1330_I1823	BOV_1760	Intermediate metabolism	Cytoplasmic																	* ovis
BMEI0232			NA					BAB1_1825	BAW_11747	BS1330_I1811	BOV_1750	Unknown	Cytoplasmic membrane																	A2Bpinniabortusovis
BMEI0239	USG PROTEIN (BMEI0239)	hypothetical usg protein (BruAb1_1790)	usg protein, putative (BAB1_1818)					BAB1_1818	BAW_11740	BR1810	BOV_1743	Unknown	Unknown																	*A1
BMEI0240	FUSARIC ACID RESISTANCE PROTEIN FUSB / FUSARIC ACID RESISTANCE PROTEIN FUSC (BMEI0240)	hypothetical protein BruAb1_1789 (BruAb1_1789)	fusaric acid resistance protein FusB / fusaric acid resistance protein FusC (BAB1_1817)					BAB1_1817	BAW_11739	BR1809	BOV_1742	Unknown	Cytoplasmic																	A1A2B
BMEI0256	D-AMINO ACID DEHYDROGENASE SMALL SUBUNIT (BMEI0256)	D-amino acid dehydrogenase small subunit (BruAb1_1774)	NAD binding site:TrkA potassium uptake protein (BAB1_1801)					BAB1_1801	BAW_11723	BS1330_I1787	BOV_1727	Amino acid transport and metabolism	Cytoplasmic Membrane																	A2Bsuis
BMEI0260			HIGH AFFINITY BRANCHED AMINOACID TRANSPORTER	Glutelin:ATP/GTP-binding site motif A (P-loop):Bacterial inner-membrane translocator:Tetracycline resistance protein:ABC tran... (BAB2_0828)				BAB1_1797	BAW_11719	BS1330_I1783	BOV_1723	Transporter membrane associated	Cytoplasmic membrane																	*abortus
BMEI0261	HIGH-AFFINITY BRANCHED-CHAIN AMINO ACID TRANSPORT ATP-BINDING PROTEIN BRAG (BMEI0261)	branched-chain amino acid ABC transporter, ATP-binding protein (BruAb1_1769)	ATP/GTP-binding site motif A (P-loop):Mitochondrial substrate carrier:ABC transporter:AAA ATPase (BAB1_1796)					BAB1_1796	BAW_11718	BS1330_I1782	BOV_1722	Amino acid transport and metabolism	Cytoplasmic Membrane																	A2Bsuis
BMEI0263	LEUCINE-, ISOLEUCINE-, VALINE-, THREONINE-, AND ALANINE-BINDING PROTEIN PRECURSOR (BMEI0263)	hypothetical branched-chain amino acid ABC transporter, periplasmic amino acid-binding protein (BruAb1_1767)	Leu/Ile/Val-binding protein family:Extracellular ligand-binding receptor (BAB1_1794)				branched-chain amino acid transport system substrate-binding protein, ABC transporter, related to BAB1_1313, BAB1_1792 (pseudogene in B ovis) , BAB1_1794 (pseudogene in B ceti isolates), BAB2_0023, BAB2_0593, BAB2_0822, BAB2_0830, BAB2_1132, BAB2_1133 (pseudogene in B. ovis), BAB2_1153	BAB1_1794	BAW_11716	BR1785	BOV_1720	Amino acid transport and metabolism	Cytoplasmic Membrane																	%
BMEI0264-65			Leu/Ile/Val-binding protein family:Extracellular ligand-binding receptor (BAB1_1792)				branched-chain amino acid transport system substrate-binding protein, ABC transporter, related to BAB1_1313, BAB1_1792 (pseudogene in B ovis) , BAB1_1794 (pseudogene in B ceti isolates), BAB2_0023, BAB2_0593, BAB2_0822, BAB2_0830, BAB2_1132, BAB2_1133 (pseudogene in B. ovis), BAB2_1153	BAB1_1792	BAW_11714	BS1330_I1776	BOV_1719	Amino acid transport and metabolism	Periplasmic																	* ovis
BMEI0267	mosC: MEMBRANE PROTEIN MOSC (BMEI0267)	hypothetical transporter (BruAb1_1763)	membrane protein MosC (BAB1_1790)					BAB1_1790	BAW_11712	BS1330_I1774	BOV_1705	Carbohydrate transport and metabolism	Cytoplasmic membrane																	%suis
BMEI0268			Eukaryotic thiol (cysteine) protease:Short-chain dehydrogenase/reductase SDR:Glucose/ribitol dehydrogenase (BAB1_1789)					BAB1_1789	BAW_11711	BS1330_I1773	BOV_1714	Lipid transport and metabolism	Cytoplasmic																	* ovis
BMEI0275	mgps: ATP-DEPENDENT DNA HELICASE (BMEI0275)	ATP-dependent helicase (BruAb1_1754)	DEAD/DEAH box helicase:Helicase, C-terminal:ATP/GTP-binding site motif A (P-loop):Aldehyde dehydrogenase (BAB1_1781)					BAB1_1781	BAW_11703	BS1330_I1764	BOV_1705	Replication, recombination and repair	Cytoplasmic																	P1MRA1suis
BMEI0280	RNA polymerase sigma factor (BMEI0280)	RNA polymerase sigma factor (BR1763)	RNA polymerase sigma factor (BruAb1_1748)					BAB1_1775	BAW_11697	BS1330_I1757	rpoH2	Replication, recombination and repair	Cytoplasmic																	*MR
BMEI0281	Hypothetical Cytosolic Protein (BMEI0281)	MOSC domain protein (BruAb1_1747)	MOSC domain (BAB1_1774)		http://biocyc.org/BABO359391/NEW-IMAGE?type=NIL&object=GKDV-1666&redirect=T	http://www.genome.jp/dbget-bin/www_bget?bmf:BAB1_1774		BAB1_1774	BAW_11696	BR1762	BOV_1700	Unknown	Extracellular																	P1MRA1
BMEI0284			thiP: Binding-protein-dependent transport systems inner membrane component:Thiamine ABC transporter, permease protein (BAB1_1771)					BAB1_1771	BAW_11693	BS1330_I1752	BOV_1696	Amino acid transport and metabolism	Cytoplasmic membrane																	*ovis
BMEI0287			NA					BAB1_1768	BAW_11690	BS1330_I1749	BOV_1693	Lipid transport and metabolism	Cytoplasmic membrane																	*abortus
BMEI0292	pyruvate kinase (BMEI0292)	pyk: pyruvate kinase (BruAb1_1733)	pyk: ATP/GTP-binding site motif A (P-loop):Pyruvate kinase (BAB1_1761)					BAB1_1761	BAW_11683	pyk	pyk	Carbohydrate transport and metabolism	Cytoplasmic																	%
BMEI0300			TRANSPORTER MFS FAMILY	General substrate transporter:Major facilitator superfamily (MFS) (BAB1_0643)				BAB1_1752	BAW_11675	BS1330_I1734	BOV_1681	Transporter membrane associated	Cytoplasmic membrane																	*abortus
BMEI0320			Bacterial regulatory protein, GntR family (BAB1_1730)					BAB1_1730	BAW_11653	BS1330_I1712	BOV_1661	Regulator/ transcription	Cytoplasmic																	*suis
BMEI0325	MotA/TolQ/ExbB proton channel family (BMEI0325)	hypothetical protein BruAb1_1698 (BruAb1_1698)	hypothetical protein BAB1_1725 (BAB1_1725)					BAB1_1725	BAW_11648	BS1330_I1707	BOV_1655	Unknown	Cytoplasmic Membrane																	P1MRA1ovis
BMEI0353	PROLINE/BETAINE TRANSPORTER (BMEI0353)	major facilitator family transporter (BruAb1_1665)	Thromboxane receptor:General substrate transporter:Major facilitator superfamily (MFS) (BAB1_1692)					BAB1_1692	BAW_11615	BR1680	BOV_1624	Carbohydrate transport and metabolism	Cytoplasmic Membrane																	*P1
BMEI0361	ABC TRANSPORTER ATP-BINDING PROTEIN / ABC TRANSPORTER PERMEASE PROTEIN (BMEI0361)	NA	Protein of unknown function DUF214 (BAB1_1683)					BAB1_1683-1684	BAW_11607	BS1330_I1664	BOV_1616	Pathogenesis	Cytoplasmic membrane																	%suis
BMEI0362			HP	NA				BAB1_1682	BAW_11606	BS1330_I1663	BOV_1615	Unknown	Cytoplasmic membrane																	*abortus
BMEI0363	TONB PROTEIN (BMEI0363)	TonB-dependent receptor (BruAb1_1655)	ATP/GTP-binding site motif A (P-loop):Proline-rich extensin:Gram-negative bacterial tonB protein:TonB, C-terminal (BAB1_1681)				tonB, ferrisiderophore and haem uptake (López-Goñi I & O´Callaghan D, 2012)	BAB1_1681	BAW_11605	BR1668	BOV_1614	Cell wall/membrane/envelope biogenesis and motility	Cytoplasmic																	%
BMEI0367	hypothetical protein BMEI0367 (BMEI0367)	hypothetical protein BruAb1_1649 (BruAb1_1649)	hypothetical protein BAB1_1676 (BAB1_1676)		http://biocyc.org/BABO359391/NEW-IMAGE?type=NIL&object=GKDV-1572&redirect=T	http://www.genome.jp/dbget-bin/www_bget?bmf:BAB1_1676		BAB1_1676	BAW_11601	BR1662	BOV_1610	Unknown	Cytoplasmic																	MRA1
BMEI0380	malate synthase (BMEI0380)	glcB: malate synthase (BruAb1_1636)	Malate synthase:ATP/GTP-binding site motif A (P-loop):Malate synthase G (BAB1_1663)		http://biocyc.org/BABO359391/NEW-IMAGE?type=NIL&object=GKDV-1558&redirect=T	http://www.genome.jp/dbget-bin/www_bget?bmf:BAB1_1663	AceB, malate synthase, Zúniga-Ripa A et al J Bac 2014 TCA cycle V (2-oxoglutarate:ferredoxin oxidoreductase) , conversion of malate to glyoxylate during the TCA, glyoxylate cycle, piruvate metabolismLinked to BAB2_0715 (pseudogene in marine isolates), BAB1_0327 (pseudogene in marine isolates) and BAB2_0957 (pseudogene in marine isolates). Protein expression increased in B suis after 48h macrophag…	BAB1_1663	BAW_11588	glcB	glcB	Energy metabolism	Cytoplasmic																	#
BMEI0387	TRANSCRIPTIONAL REGULATOR, ICLR FAMILY (BMEI0387)	transcriptional regulator, IclR family (BruAb1_1627)	Bacterial regulatory proteins, IclR family (BAB1_1654)		http://biocyc.org/BABO359391/NEW-IMAGE?type=NIL&object=GKDV-1549&redirect=T	http://www.genome.jp/dbget-bin/www_bget?bmf:BAB1_1654		BAB1_1654	BAW_11579	BR1639	BOV_1587	Regulator/ transcription	Cytoplasmic Membrane																	#
BMEI0388			Glucose-methanol-choline oxidoreductase:GMC oxidoreductase (BAB1_1653)					BAB1_1653	BAW_11578	BS1330_I1630	BOV_1579	Intermediate metabolism	Cytoplasmic membrane																	*suis
BMEI0396-97			dihydroxyacetone kinase family protein	NA				BAB1_1645-1646	BAW_11571	BS1330_I1622	BOV_1571/72	Lipid transport and metabolism	Cytoplasmic																	A1A2Bpinniabortussuis
BMEI0399			dihydroxyacetone kinase family protein	NA				BAB1_1642-1644	BAW_11570	BS1330_I1621	BOV_1570	Lipid transport and metabolism	Cytoplasmic																	MRA1A2Bpinniabortussuis
BMEI0402			omp31-1: OmpA-like transmembrane domain (BAB1_1639)					BAB1_1639	BAW_11566	BS1330_I1616	BOV_1565	Cell wall/membrane/envelope biogenesis and motility	Outer membrane																	*ovis
BMEI0404			CHP	NA				BAB1_1636/37	BAW_11564	BS1330_I1614	BOV_1563	Unknown	Outer membrane																	*abortus
BMEI0410			Cro/CI family transcriptional regulator	Helix-turn-helix motif (BAB1_1209)				BAB1_1629-1630	BAW_11558	BS1330_I1607	BOV_1557	Regulator/ transcription	Unknown																	*abortus
BMEI0412			ATP/GTP-binding site motif A (P-loop):ABC transporter:AAA ATPase:Spermidine/putrescine ABC transporter ATP-binding subunit (BAB1_1627)					BAB1_1627	BAW_11556	BS1330_I1605	BOV_1555	Amino acid transport and metabolism	Cytoplasmic membrane																	*ovis
BMEI0413			spermidine/putrescine ABC transporter permease	Binding-protein-dependent transport systems inner membrane component:Prenyl group binding site (CAAX box):Bacterial general s... (BAB2_1064)				BAB1_1625-26	BAW_11555	BS1330_I1604	BOV_1554	Amino acid transport and metabolism	Cytoplasmic membrane																	abortusovis
BMEI0414			Binding-protein-dependent transport systems inner membrane component (BAB1_1624)					BAB1_1624	BAW_11554	BS1330_I1603	BOV_1553	Amino acid transport and metabolism	Cytoplasmic membrane																	* ovis
BMEI0431	hypothetical protein BMEI0431 (BMEI0431)	hypothetical protein BruAb1_1575 (BruAb1_1575)	hypothetical protein BAB1_1604 (BAB1_1604)					BAB1_1604	BAW_11534	BR1588	Intergenic	Unknown	Cytoplasmic Membrane																	P1A2Bovis
BMEI0433			periplasmic dipeptide transport protein/Bacterial extracellular solute-binding protein, family 5	Bacterial extracellular solute-binding protein, family 5 (BAB2_0974)				BAB1_1601-1602	BAW_11532	BS1330_I1580	BOV_1531	Transporter membrane associated	Periplasmic																	abortussuisovis
BMEI0438			ATP/GTP-binding site motif A (P-loop):ABC transporter:AAA ATPase (BAB1_1596)					BAB1_1596	BAW_11527	BS1330_I1576	BOV_1527	Amino acid transport and metabolism	Cytoplasmic membrane																	*ovis
BMEI0464&0465			aspartyl/asparaginyl beta-hydroxylase					BAB1_1568-69	BAW_11500-501	BS1330_I1546	BOV_1500	Amino acid transport and metabolism	Unknown																	P1abortussuisovis
BMEI0466	ACETYLTRANSFERASE (BMEI0466)	acetyltransferase, GNAT family (BruAb1_1540)	GCN5-related N-acetyltransferase (BAB1_1567)		http://www.biocyc.org/BABO359391/NEW-IMAGE?type=GENE&object=GKDV-1468&redirect=T	http://www.genome.jp/dbget-bin/www_bget?bmf:BAB1_1567		BAB1_1567	BAW_11499	BR1551	BOV_1499	Lipid transport and metabolism	Periplasmic																	P1MRA1
BMEI0469			purine nucleoside permease (BAB1_1563)					BAB1_1563	BAW_11495	BS1330_I1541	BOV_1496	Nucleotides transport and metabolism	Unknown																	*suis
BMEI0471			ABC transporter, transmembrane region:ATP/GTP-binding site motif A (P-loop):ABC transporter:AAA ATPase (BAB1_1561)				ABCB-BAC subgroup ABC transporters, related to BAB1_1560 (pseudogene in B suis), BAB1_1561 (pseudogene in B suis), BAB1_1017, BAB1_1727 and BAB2_1011	BAB1_1561	BAW_11493	BS1330_I1539	BOV_1494	Transporter membrane associated	Cytoplasmic membrane																	*suis
BMEI0472			Uridine kinase:ABC transporter, transmembrane region:ATP/GTP-binding site motif A (P-loop):ABC transporter:AAA ATPase (BAB1_1560)				ABCB-BAC subgroup ABC transporters, related to BAB1_1560 (pseudogene in B suis), BAB1_1561 (pseudogene in B suis), BAB1_1017, BAB1_1727 and BAB2_1011	BAB1_1560	BAW_11492	BS1330_I1538	BOV_1493	Nucleotides transport and metabolism	Cytoplasmic membrane																	*suis
BMEI0474	CYTOCHROME B (BMEI0474)	petB: PetB, ubiquinol-cytochrome c reductase, cytochrome b (BruAb1_1531)	petB: Cytochrome b/b6, N-terminal:Cytochrome b/b6, C-terminal (BAB1_1558)				Ko, J., and G. A. Splitter. 2000. Residual virulence of Brucella abortus in the absence of the cytochrome bc1 complex in a murine model in vitro and in vivo. Microb. Pathog. 29:191–200.	BAB1_1558	BAW_11490	petB	petB	Intermediate metabolism	Cytoplasmic Membrane																	*A2B
BMEI0497	Hypothetical Membrane Spanning Protein (BMEI0497)	hypothetical protein BruAb1_1507 (BruAb1_1507)	Glutelin:Proline-rich region (BAB1_1533)		http://biocyc.org/BABO359391/NEW-IMAGE?type=NIL&object=GKDV-1434&redirect=T	http://www.genome.jp/dbget-bin/www_bget?bmf:BAB1_1533		BAB1_1533	BAW_11465	BR1516	BOV_1466	Unknown	Cytoplasmic																	P1MRA1
BMEI0500			SLT domain (BAB1_1531)					BAB1_1531	BAW_11463	BS1330_I1507	BOV_1463	Pathogenesis	Unknown																	*suis
BMEI0502	Hypothetical Membrane Spanning Protein (BMEI0502)	hypothetical protein BruAb1_1503 (BruAb1_1503)	Bacterial SH3-like region (BAB1_1529)					BAB1_1529	BAW_11461	BR1511	BOV_1461	Unknown	Cytoplasmic																	%
BMEI0507	hypothetical protein BMEI0507 (BMEI0507)	hypothetical protein BruAb1_1498 (BruAb1_1498)	hypothetical protein BAB1_1524 (BAB1_1524)					BAB1_1524	BAW_11456	BR1505	BOV_1455	Unknown	Cytoplasmic																	*A2B
BMEI0515			maoC-related protein					BAB1_1555	BAW_11487	BS1330_I1533	BOV_1488	Lipid transport and metabolism	Unknown																	* ovis
BMEI0520	ABC TRANSPORTER ATP-BINDING PROTEIN (BMEI0520)	hypothetical transporter (BruAb1_1484)	ABC transporter (BAB1_1510)		http://biocyc.org/BABO359391/NEW-IMAGE?type=NIL&object=GKDV-1411&redirect=T	http://www.genome.jp/dbget-bin/www_bget?bmf:BAB1_1510		BAB1_1510	BAW_11442	BR1490	BOV_1444	Transporter membrane associated	Cytoplasmic Membrane																	P1MRA1
BMEI0523			hypothetical protein	NA				BAB1_1506/07	BAW_11439	BS1330_I1481	BOV_1442	Unknown	Cytoplasmic membrane																	*abortus
BMEI0525			Neutral zinc metallopeptidase, zinc-binding region:Putative neutral zinc metallopeptidase (BAB1_1504)					BAB1_1504	BAW_11437	BS1330_I1479	BOV_1440	Unknown	Unknown																	* ovis
BMEI0535			Antifreeze protein, type I (BAB1_1495)					BAB1_1495	BAW_11428	BS1330_I1470	BOV_1431	Unknown	Unknown																	* ovis
BMEI0547			PhnA protein (BAB1_1483)					BAB1_1483	BAW_11416	BS1330_I1457	BOV_1418	Intermediate metabolism	Unknown																	* ovis
BMEI0548			Phthalate dioxygenase reductase:Ferredoxin:Phenol hydroxylase reductase:Oxidoreductase FAD/NAD(P)-binding:Flavoprotein pyridi... (BAB1_1482)					BAB1_1482	BAW_11415	BS1330_I1456	BOV_1417	Intermediate metabolism	Cytoplasmic																	*ovis
BMEI0550			hypothetical protein	NA				BAB1_1479/80	BAW_11413	BS1330_I1454	BOV_1415	Unknown	Cytoplasmic																	*abortus
BMEI0551			hypothetical protein	NA				BAB1_1477/78	BAW_11412	BS1330_I1453	BOV_1414	Unknown	Cytoplasmic membrane																	A1A2Bpinniabortusovis
BMEI0556			Sugar transporter:Citrate-proton symport:General substrate transporter:Sugar transporter superfamily:Major facilitator superf... (BAB1_1471)					BAB1_1471	BAW_11406	BS1330_I1447	BOV_1409	Transporter membrane associated	Cytoplasmic membrane																	*ovis
BMEI0560	TRANSPORTER (BMEI0560)	hypothetical transporter (BruAb1_1444)	Auxin Efflux Carrier (BAB1_1467)					BAB1_1467	BAW_11402	BS1330_I1443	BOV_1405	Transporter membrane associated	Cytoplasmic Membrane																	*pinni
BMEI0561			Putative peptidoglycan binding domain 1 (BAB1_1466)					BAB1_1466	BAW_11401	BS1330_I1442	BOV_1404	Unknown	Cytoplasmic membrane																	*suis
BMEI0566	SOLUBLE LYTIC MUREIN TRANSGLYCOSYLASE (BMEI0566)	transglycosylase SLT domain protein (BruAb1_1438)	SLT domain (BAB1_1461)					BAB1_1461	BAW_11396	BR1443	BOV_1399	Cell wall/membrane/envelope biogenesis and motility	Cytoplasmic																	*A2B
BMEI0592			SAM (and some other nucleotide) binding motif (BAB1_1436)					BAB1_1436	BAW_11370	BS1330_I1411	BOV_1373	Nucleotides transport and metabolism	Cytoplasmic																	* ovis
BMEI0594			Bacterial transferase hexapeptide repeat (BAB1_1434)					BAB1_1434	BAW_11368	BS1330_I1409	BOV_1371	Pathogenesis	Cytoplasmic																	* ovis
BMEI0599	D-LACTATE DEHYDROGENASE (CYTOCHROME) (BMEI0599)	oxidoreductase (BruAb1_1405)	FAD linked oxidase, C-terminal:FAD linked oxidase, N-terminal (BAB1_1429)					BAB1_1429	BAW_11363	BR1410	BOV_1366	Energy metabolism	Periplasmic																	MRA1pinni
BMEI0601	hypothetical protein BMEI0601 (BMEI0601)	hypothetical protein BruAb1_1402 (BruAb1_1402)	hypothetical protein BAB1_1426 (BAB1_1426)		http://biocyc.org/BABO359391/NEW-IMAGE?type=NIL&object=GKDV-1331&redirect=T	http://www.genome.jp/dbget-bin/www_bget?bmf:BAB1_1426	This short bacterial protein contains a ribbon-helix-helix #=GF CC domain that is likely to be DNA-binding.	BAB1_1426	BAW_11360	BR1407	BOV_1364	Regulator/ transcription	Cytoplasmic Membrane																	#
BMEI0605	bicA: BICYCLOMYCIN RESISTANCE PROTEIN (BMEI0605)	drug resistance transporter, Bcr/CflA family (BruAb1_0846)	Drug resistance transporter Bcr/CflA subfamily:General substrate transporter:Major facilitator superfamily (MFS) (BAB1_1420)		http://biocyc.org/BABO359391/NEW-IMAGE?type=NIL&object=GKDV-1325&redirect=T	http://www.genome.jp/dbget-bin/www_bget?bmf:BAB1_1420	B suis mutant is attenuated at 48h macrophage postinfection (Köhler S et al 2002), sugar porin	BAB1_1420	BAW_11354	BR0833	BOV_0826	Pathogenesis	Cytoplasmic Membrane																	#
BMEI0623	TRANSCRIPTIONAL REGULATOR, TETR FAMILY (BMEI0623)	transcriptional regulator, TetR family (BruAb1_1377)	Bacterial regulatory protein TetR, HTH motif (BAB1_1400)		http://biocyc.org/BABO359391/NEW-IMAGE?type=NIL&object=GKDV-1305&redirect=T	http://www.genome.jp/dbget-bin/www_bget?bmf:BAB1_1400		BAB1_1400	BAW_11334	BR1381	BOV_1338	Regulator/ transcription	Cytoplasmic Membrane																	#
BMEI0625	hypothetical protein BMEI0625 (BMEI0625)	hypothetical protein BruAb1_1375 (BruAb1_1375)	hypothetical protein BAB1_1398 (BAB1_1398)		http://biocyc.org/BABO359391/NEW-IMAGE?type=NIL&object=GKDV-1303&redirect=T	http://www.genome.jp/dbget-bin/www_bget?bmf:BAB1_1398		BAB1_1398	BAW_11332	BR1379	Intergenic	Unknown	Cytoplasmic Membrane																	P1MRA1ovis
BMEI0628	hypothetical protein BMEI0628 (BMEI0628)	hypothetical protein BruAb1_1372 (BruAb1_1372)	Endonuclease/exonuclease/phosphatase family (BAB1_1395)					BAB1_1395	BAW_11329	BS1330_I1370	BOV_1333	Nucleotides transport and metabolism	Cytoplasmic																	#suisovis
BMEI0629	hypothetical protein BMEI0629 (BMEI0629)	hypothetical protein BruAb1_1371 (BruAb1_1371)	NUDIX hydrolase (BAB1_1394)		http://biocyc.org/BABO359391/NEW-IMAGE?type=NIL&object=GKDV-1299&redirect=T	http://www.genome.jp/dbget-bin/www_bget?bmf:BAB1_1394		BAB1_1394	BAW_11328	BR1375	BOV_1332	Unknown	Cytoplasmic																	P1MRA1
BMEI0632	Hypothetical Membrane Spanning Protein (BMEI0632)	hypothetical protein BR1371 (BR1371)	hypothetical protein BruAb1_1368 (BruAb1_1368)					BAB1_1391	BAW_11325	BS1330_I1366	BOV_1327	Unknown	Cytoplasmic membrane																	*MR
BMEI0642			Urea transporter (BAB1_1383)					BAB1_1383	BAW_11317	BS1330_I1358	BOV_1319	Transporter membrane associated	Cytoplasmic membrane																	*ovis
BMEI0645			Urease accessory protein UreF (BAB1_1380)					BAB1_1380	BAW_11314	BS1330_I1355	BOV_1316	Pathogenesis	Cytoplasmic																	* ovis
BMEI0646			UreE UREASE ACCESORY PROTEIN E	NA				BAB1_1379	BAW_11313	BS1330_I1354	BOV_1315	Pathogenesis	Cytoplasmic																	*abortus
BMEI0650	hypothetical protein BMEI0650 (BMEI0650)	NA	hypothetical protein BAB1_1375 (BAB1_1375)					BAB1_1375	BAW_11309	partial sequence	BOV_1311	Unknown	Unknown																	pinnisuis
BMEI0651	Hypothetical Cytosolic Protein (BMEI0651)	hypothetical protein BruAb1_1351 (BruAb1_1351)	Protein of unknown function DUF187 (BAB1_1374)		http://biocyc.org/BABO359391/NEW-IMAGE?type=NIL&object=GKDV-1280&redirect=T	http://www.genome.jp/dbget-bin/www_bget?bmf:BAB1_1374	glycoside hydrolase family	BAB1_1374	BAW_11308	BR1354	BOV_1310	Unknown	Cytoplasmic Membrane																	#
BMEI0654-55			ABC transporter ATP-binding protein/permease	ATP/GTP-binding site motif A (P-loop):ABC transporter:AAA ATPase:Spermidine/putrescine ABC transporter ATP-binding subunit (BAB1_1627)				BAB1_1369-70	BAW_11304	BS1330_I1345	BOV_1308	Transporter membrane associated	Cytoplasmic membrane																	%abortusovis
BMEI0662-63			Periplasmic binding protein/LacI transcriptional regulator (BAB1_1362)				simple sugar transport system substrate-binding protein, related to BAB2_0673 (pseudogene in B ceti P1MRA1)	BAB1_1362	BAW_11297	BS1330_I1337	BOV_1301	Carbohydrate transport and metabolism	Unknown																	* ovis
BMEI0664			SUGAR ABC TRANSPORTER-PERMEASE.	Bacterial inner-membrane translocator:Sodium:dicarboxylate symporter (BAB2_0376)				BAB1_1359/60	BAW_11295	BS1330_I1335	BOV_1300	Carbohydrate transport and metabolism	Cytoplasmic membrane																	#abortus
BMEI0665			ATP/GTP-binding site motif A (P-loop):ABC transporter:AAA ATPase (BAB1_1358)					BAB1_1358	BAW_11294	BS1330_I1334	BOV_1299	Carbohydrate transport and metabolism	Cytoplasmic membrane																	* ovis
BMEI0676-77			hypothetical protein BAB1_1348 (BAB1_1348)					BAB1_1347-48	BAW_11283	BS1330_I1323	BOV_1287	Unknown	Unknown																	*ovis
BMEI0682			Mechanosensitive (MS) ion channel:Mechanosensitive (MS) ion channel subdomain (BAB1_1342)					BAB1_1342	BAW_11278	BS1330_I1318	BOV_1282	Cell wall/membrane/envelope biogenesis and motility	Cytoplasmic membrane																	suisovis
BMEI0684			sarcosine dehydrogenase	gcvT: Glycine cleavage T protein (aminomethyl transferase) (BAB2_0513)		http://www.genome.jp/dbget-bin/www_bget?bmf:BAB1_1339	dehydrogenase partial sequence	BAB1_1339-40	BAW_11276	BS1330_I1316	BOV_1280	Amino acid transport and metabolism	Cytoplasmic																	##
BMEI0685			Helix-turn-helix, AraC type:Family of unknown function ThiJ/PfpI (BAB1_1338)					BAB1_1338	BAW_11275	BS1330_I1315	BOV_1279	Regulator/ transcription	Cytoplasmic																	* ovis
BMEI0686			Bacterial regulatory protein LysR, HTH motif:LysR substrate binding domain (BAB1_1337)					BAB1_1337	BAW_11274	BS1330_I1314	BOV_1278	Regulator/ transcription	Cytoplasmic																	*suis
BMEI0689			Acyl-CoA dehydrogenase:Acyl-CoA dehydrogenase, C-terminal:Acyl-CoA dehydrogenase, central domain:Acyl-CoA dehydrogenase, N-te... (BAB1_1333)					BAB1_1333	BAW_11270	BS1330_I1309	BOV_1275	Lipid transport and metabolism	Cytoplasmic																	*suis
BMEI0692			CHP	NA			cbtA, Co2+ uptake (López-Goñi I & O´Callaghan D, 2012)	BAB1_1329	BAW_11266	BS1330_I1305	BOV_1272	Unknown	Cytoplasmic membrane																	P1MRA2Bpinniabortus
BMEI0709			4-HYDROXIPHENYLACETATO MONOOXIGENASE	NA				BAB1_1311/12	BAW_11249	BS1330_I1288	BOV_1255	Intermediate metabolism	Unknown																	#abortus
BMEI0710	BMEI 0710 NP_539627.1		phospholipase/carboxylesterase family protein					BAB1_1309-10	BAW_11248	BS1330_I1287	BOV_1254	Lipid transport and metabolism	Unknown																	P1A1A2Bpinniabortusovis
BMEI0717	22 KDA OUTER MEMBRANE PROTEIN PRECURSOR (BMEI0717)	hypothetical membrane protein (BruAb1_1285)	hypothetical protein BAB1_1302 (BAB1_1302)		http://www.biocyc.org/BABO359391/NEW-IMAGE?type=GENE&object=GKDV-1217&redirect=T	no hit	Omp 22 Kda	BAB1_1302	BAW_11241	BR1284	BOV_1247	Cell wall/membrane/envelope biogenesis and motility	Cytoplasmic																	P1MRA1
BMEI0722			hypothetical protein BAB1_1296 (BAB1_1296)					BAB1_1296	BAW_11235	BS1330_I1273	BOV_1241	Unknown	Outer membrane																	* ovis
BMEI0727	D-ALANINE--D-ALANINE LIGASE A (BMEI0727)	ddlA: DdlA, D-alanine--D-alanine ligase A (BruAb1_1273)	D-alanine--D-alanine ligase/VANA/B/C:D-alanine--D-alanine ligase (BAB1_1291)					BAB1_1291	BAW_11230	ddlA	ddlA	Cell wall/membrane/envelope biogenesis and motility	Cytoplasmic																	*pinni
BMEI0729			NA	NA				BAB1_1287-89	BAW_11228	BS1330_I1265	BOV_1230	Unknown	Cytoplasmic membrane																	MRA1A2Babortusovis
BMEI0738	hypothetical protein BMEI0738 (BMEI0738)	hypothetical protein BruAb1_1261 (BruAb1_1261)	hypothetical protein BAB1_1277 (BAB1_1277)		http://biocyc.org/BABO359391/NEW-IMAGE?type=NIL&object=GKDV-1193&redirect=T	http://www.genome.jp/dbget-bin/www_bget?bmf:BAB1_1277		BAB1_1277	BAW_11218	BR1258	BOV_1219	Unknown	Cytoplasmic Membrane																	P1MRA1
BMEI0740			CBS domain (BAB1_1274)					BAB1_1274	BAW_11215	BS1330_I1251	BOV_1217	Unknown	Cytoplasmic																	*suis
BMEI0774	rpsE: 30S ribosomal protein S5 (BMEI0774)	rpsE: 30S ribosomal protein S5 (BruAb1_1221)	rpsE: Ribosomal protein S5:Ribosomal protein S5, C-terminal domain:Ribosomal protein S5, bacterial and organelle form (BAB1_1238)					BAB1_1238	BAW_11180	rpsE	rpsE	Amino acid transport and metabolism	Cytoplasmic Membrane																	*A2B
BMEI0797			hypothetical protein BAB1_1214 (BAB1_1214)					BAB1_1214	BAW_11156	BS1330_I1188	BOV_1152	Unknown	Cytoplasmic membrane																	*ovis
BMEI0798			hypothetical protein BAB1_1213 (BAB1_1213)					BAB1_1213	BAW_11155	BS1330_I1187	BOV_1151	Unknown	Cytoplasmic																	* ovis
BMEI0799			bhbA: Methylmalonyl-CoA mutase, N-terminal:Methylmalonyl-CoA mutase:Coenzyme B12-binding:Methylmalonyl-CoA mutase, C-terminal (BAB1_1212)					BAB1_1212	BAW_11154	BS1330_I1186	BOV_1150	Lipid transport and metabolism	Cytoplasmic																	* ovis
BMEI0801			Carboxyl transferase family:Acetyl-CoA carboxylase carboxyl transferase, beta subunit (BAB1_1210)					BAB1_1210	BAW_11152	BS1330_I1184	BOV_1148	Lipid transport and metabolism	Cytoplasmic																	suisovis
BMEI0804	Hypothetical Cytosolic Protein (BMEI0804)	hypothetical protein BruAb1_1189 (BruAb1_1189)	GTP cyclohydrolase I (BAB1_1206)					BAB1_1206	BAW_11148	BR1183	queF	Energy metabolism	Cytoplasmic																	*A2B
BMEI0806	hypothetical protein BMEI0806 (BMEI0806)	hypothetical protein BruAb1_1187 (BruAb1_1187)	hypothetical protein BAB1_1204 (BAB1_1204)					BAB1_1204	BAW_11146	BS1330_I1177	BOV_1140	Unknown	Cytoplasmic membrane																	#abortus
BMEI0811			NA/ L-SERINE DEHYDRATASE. (FE-S DEPENDENT)	Protein of unknown function DUF218 (BAB1_1199)				BAB1_1196/97	BAW_11140	BS1330_I1171	BOV_1134	Amino acid transport and metabolism	Cytoplasmic																	*abortus
BMEI0822			CHP	NA				BAB1_1185	BAW_11129	BS1330_I1159	BOV_1120	Unknown	Unknown																	#abortus
BMEI0838	COME OPERON PROTEIN 3 (BMEI0838)	ComEC/Rec2 family protein, hypothetical (BruAb1_1151)	ComEC/Rec2-related protein (BAB1_1168)					BAB1_1168	BAW_11112	BS1330_I1141	BOV_1103	Cell wall/membrane/envelope biogenesis and motility	Cytoplasmic Membrane																	%ovis
BMEI0861			short chain dehydrogenase/reductase family oxidoreductase	Eukaryotic thiol (cysteine) protease:Short-chain dehydrogenase/reductase SDR:Glucose/ribitol dehydrogenase (BAB1_1789)				BAB1_1145	BAW_11089	BS1330_I1118	BOV_1080-1081	Intermediate metabolism	Cytoplasmic																	#abortus
BMEI0864	NITROGEN REGULATION PROTEIN NIFR3 (BMEI0864)	nifR3: NifR3, nitrogen regulation protein Nifr3 (BruAb1_1125)	hypothetical protein BAB1_1142 (BAB1_1142)					BAB1_1142	BAW_11086	nifR3	nifR3	Nucleotides transport and metabolism	Cytoplasmic																	%
BMEI0870			HP	NA				BAB1_1136	BAW_11080	BS1330_I1109	BOV_1071	Unknown	Cytoplasmic																	#abortus
BMEI0893			Acriflavin resistance protein (BAB1_1112)					BAB1_1112	BAW_11056	BS1330_I1084	BOV_1049	Transporter membrane associated	Cytoplasmic membrane																	*ovis
BMEI0897			Acyl-CoA dehydrogenase:Acyl-CoA dehydrogenase, C-terminal:Acyl-CoA dehydrogenase, central domain:Acyl-CoA dehydrogenase, N-te... (BAB1_1109)				involved in synthesis of fatty acids for membrane lipids	BAB1_1109	BAW_11053	BS1330_I1081	BOV_1046	Intermediate metabolism	Cytoplasmic																	* ovis
BMEI0898			PREDICTED ACYL-COA TRANSFERASE/CARNITINE DEHYDRATASE.	L-carnitine dehydratase/bile acid-inducible protein F (BAB2_1036)				BAB1_1107/08	BAW_11052	BS1330_I1080	BOV_1045	Lipid transport and metabolism	Cytoplasmic																	*abortus
BMEI0903			HP	NA				BAB1_1103	abscent	BS1330_I1077	BOV_0280	Unknown	Cytoplasmic																	*abortus
BMEI0914			D-alanyl-D-alanine carboxypeptidase 1, S11 family (BAB1_1094)					BAB1_1094	BAW_11042	BS1330_I1068	BOV_1038	Amino acid transport and metabolism	Cytoplasmic membrane																	*ovis
BMEI0921	UDP-GLUCOSE 4-EPIMERASE (BMEI0921)	galE-1: GalE-1, UDP-glucose 4-epimerase (BruAb1_1071)	galE-1: NAD binding site:NAD-dependent epimerase/dehydratase:UDP-glucose 4-epimerase (BAB1_1088)		http://www.biocyc.org/BABO359391/NEW-IMAGE?type=PATHWAY&object=PWY-7344	http://www.genome.jp/kegg-bin/show_pathway?scale=1.0&query=BAB1_1088&map=bmf00052&scale=&auto_image=&show_description=hide&multi_query=	galE-1, galactose biosynthesis, UDP sugar biosynthesis, related to BAB2_0694 and BAB1_0734. In B melitensis, a galE-1 mutant exhibited intermediate growth patterns in macrophages between those of smooth and rough Brucella strains. It showed very fine agglutination particles in the presence of acriflavin and was partially resistant to smooth-type specific Tb phage, suggesting that they have an alt…	BAB1_1088	BAW_11036	galE-1	galE-2	Cell wall/membrane/envelope biogenesis and motility	Cytoplasmic																	P1MRA1
BMEI0924			proline dipeptidase	NA				BAB1_1081/82	BAW_11031	BS1330_I1058	BOV_1027	Amino acid transport and metabolism	Cytoplasmic																	abortusovis
BMEI0925			ALCOHOL DEHYDROGENASE (ZINC CONTAINING).	Zinc-containing alcohol dehydrogenase superfamily:Zinc-containing alcohol dehydrogenase (BAB1_0204)				BAB1_1083/84	BAW_11032	BS1330_I1057	BOV_1026	Intermediate metabolism	Cytoplasmic																	*abortus
BMEI0926			MULTIDRUG RESISTANCE PROTEIN B, EmrB/QacA FAMILY	Gram-negative bacterial RTX secretion protein D:Secretion protein HlyD (BAB2_0764)				BAB1_1080	BAW_11030	BS1330_I1056	BOV_1025	Transporter membrane associated	Cytoplasmic membrane																	#abortusovis
BMEI0927			MULTIDRUG RESISTANCE PROTEIN B, EmrB/QacA FAMILY	Tetracycline resistance protein TetB:Drug resistance transporter EmrB/QacA subfamily:Major facilitator superfamily (MFS) (BAB2_0553)				BAB1_1078/79	BAW_11029	BS1330_I1055	BOV_1024	Transporter membrane associated	Cytoplasmic membrane																	pinniabortus
BMEI0934	ATP-DEPENDENT RNA HELICASE RHLE (BMEI0934)	ATP-dependent RNA helicase, DEAD/DEAH box family (BruAb1_1057)	ATP-dependent helicase, DEAD-box:DEAD/DEAH box helicase:Helicase, C-terminal:ATP/GTP-binding site motif A (P-loop) (BAB1_1072)					BAB1_1072	BAW_11023	BR1052	BOV_1017	Replication, recombination and repair	Outer Membrane																	MRA2Bpinni
BMEI0940			Phosphoribosyltransferase (BAB1_1066)					BAB1_1066	BAW_11017	BS1330_I1042	BOV_1010	Nucleotides transport and metabolism	Cytoplasmic																	* ovis
BMEI0944			Mechanosensitive (MS) ion channel (BAB1_1062)					BAB1_1062	BAW_11013	BS1330_I1038	BOV_1006	Replication, recombination and repair	Cytoplasmic membrane																	abortussuis
BMEI0948	hypothetical protein BMEI0948 (BMEI0948)	hypothetical protein BruAb1_1043 (BruAb1_1043)	Proline-rich region:Proline-rich extensin (BAB1_1058)			http://www.genome.jp/dbget-bin/www_bget?bmf:BAB1_1058	VirB type IV secreted effector protein VceC, 30 of the analysed genomes (B ceti P1MRA1) contain 1 SNP and 1 internal deletion as compared to B abortus 2308, different from the one reported by De Jong M et al 2008 Cel Microbiol, at the C terminal region of the protein	BAB1_1058	BAW_11009	BR1038	BOV_1003	Pathogenesis	Cytoplasmic Membrane																	P1MRA1
BMEI0950			hypothetical protein BAB1_1055 (BAB1_1055)					BAB1_1055	BAW_11006	BS1330_I1031	BOV_1001	Unknown	Unknown																	* ovis
BMEI0951	amino acid regulated cytosolic protein (BMEI0951)	hypothetical protein BruAb1_1039 (BruAb1_1039)	ATP/GTP-binding site motif A (P-loop):YcjX-like protein (BAB1_1054)		http://biocyc.org/BABO359391/NEW-IMAGE?type=NIL&object=GKDV-980&redirect=T	http://www.genome.jp/dbget-bin/www_bget?bmf:BAB1_1054		BAB1_1054	BAW_11005	BR1034	BOV_1000	Intermediate metabolism	Cytoplasmic																	#
BMEI0958			putative thioredoxin reductase					BAB1_1046/47	BAW_10195	BS1330_I1023	BOV_0993	Intermediate metabolism	Cytoplasmic																	abortussuis
BMEI0994			HP.	NA				BAB1_1004/05	BAW_10957	BS1330_I0982	Not found	Unknown	Unknown																	*abortus
BMEI0999			hypothetical protein	NA				BAB1_0998	BAW_10951	BS1330_I0976	Not found	Unknown	Unknown																	#abortus
BMEI1000			CHP	NA				BAB1_0997	BAW_10950	BS1330_I0975	Not found	Unknown	Unknown																	#abortus
BMEI1003			queuine tRNA-ribosyltransferase	tgt: Queuine/other tRNA-ribosyltransferase:Queuine tRNA-ribosyltransferase (BAB1_1115)				BAB1_0995	BAW_11059	BS1330_I0972	partial sequence	Nucleotides transport and metabolism	Cytoplasmic membrane																	##
BMEI1007			OMP25 PARALOG	outer membrane protein, putative (BAB1_0116)				BAB1_0989/90	BAW_10945	BS1330_I0967	BOV_1052	Pathogenesis	Outer membrane																	#abortus
BMEI1008			HP	NA				BAB1_0988	BAW_10944	BS1330_I0966	BOV_0115-0116	Unknown	Unknown																	#abortus
BMEI1010			HP	NA				BAB1_0984/85	BAW_10941	BS1330_I0963	Not found	Unknown	Periplasmic																	*abortus
BMEI1012	INTEGRASE/RECOMBINASE (BMEI1012)	site-specific recombinase, phage integrase family (BruAb1_0972)	Phage integrase (BAB1_0983)					BAB1_0983	BAW_10940	BR0966	abscent	Replication, recombination and repair	Cytoplasmic																	P1MRA1pinniovis
BMEI1013			Transglycosylase-associated protein (BAB1_0981)					BAB1_0981	BAW_10938	BS1330_I0960	BOV_0955	Unknown	Cytoplasmic																	* ovis
BMEI1014			CHP	Putative peptidoglycan binding domain 1:Twin-arginine translocation pathway signal (BAB1_0785)				BAB1_0978/79	BAW_10936	BS1330_I0958	BOV_0952	Unknown	Unknown																	pinniabortus
BMEI1017			SALYCILATE HYDROXILASE	NAD binding site:Flavoprotein monooxygenase:Adrenodoxin reductase:Aromatic-ring hydroxylase (BAB1_0770)				BAB1_0975/76	BAW_10934	BS1330_I0956	BOV_0950	Pathogenesis	Cytoplasmic																	#abortus
BMEI1021	NP_539938.1		BAB1_0971 YP_414391.1		http://biocyc.org/BABO359391/NEW-IMAGE?type=NIL&object=GKDV-909&redirect=T	http://www.genome.jp/dbget-bin/www_bget?bmf:BAB1_0971	Molybdopterin guanine dinucleotide synthesis protein B	BAB1_0971	BAW_10930	mobB	mobB	Nucleotides transport and metabolism	Cytoplasmic Membrane																	#
BMEI1022			amino acid ABC transporter substrate-binding protein	Solute-binding protein/glutamate receptor:Ionotropic glutamate receptor:Bacterial extracellular solute-binding protein, family 3 (BAB1_0881)				BAB1_0970	BAW_10929	BS1330_I0951	BOV_0945	Amino acid transport and metabolism	Periplasmic																	P1abortus
BMEI1024			3-HYDROXIBUTIRATE DEHYDROGENASE.	3-hydroxyisobutyrate dehydrogenase:6-phosphogluconate dehydrogenase, NAD binding domain:6-phosphogluconate dehydrogenase (BAB1_1334)				BAB1_0968/69	BAW_10928	BS1330_I0946	BOV_0943	Lipid transport and metabolism	Cytoplasmic																	*abortus
BMEI1025			Membrane protein involved in aromatic hydrocarbon degradation (BAB1_0967)					BAB1_0967	BAW_10927	BS1330_I0945	BOV_0942	Lipid transport and metabolism	Outer membrane																	*suis
BMEI1033			CHP	NA				BAB1_0957/58	BAW_10918	BS1330_I0936	BOV_0935	Unknown	Periplasmic																	*abortus
BMEI1035	ATP-DEPENDENT RNA HELICASE DEAD (BMEI1035)	ATP-dependent RNA helicase, DEAD/DEAH box family (BruAb1_0947)	ATP-dependent helicase, DEAD-box:DEAD/DEAH box helicase:Helicase, C-terminal:ATP/GTP-binding site motif A (P-loop) (BAB1_0955)					BAB1_0955	BAW_10916	BR0938	BOV_0933	Replication, recombination and repair	Cytoplasmic																	*A2B
BMEI1049			bcp: Alkyl hydroperoxide reductase/ Thiol specific antioxidant/ Mal allergen (BAB1_0941)					BAB1_0941	BAW_10902	BS1330_I0920	BOV_0918	Intermediate metabolism	Cytoplasmic																	* ovis
BMEI1050			Protein of unknown function DUF455 (BAB1_0940)					BAB1_0940	BAW_10901	BS1330_I0919	BOV_0917	Unknown	Cytoplasmic membrane																	*ovis
BMEI1054			Class I peptide chain release factor domain:Peptide chain release factor 2:PCRF domain (BAB1_0933)					BAB1_0933	BAW_10898	BS1330_I0913	BOV_0912	Amino acid transport and metabolism	Cytoplasmic																	*suis
BMEI1064			aat: Leucyl/phenylalanyl-tRNA--protein transferase (BAB1_0923)					BAB1_0923	BAW_10888	BS1330_I0901	BOV_0901	Replication, recombination and repair	Cytoplasmic																	*ovis
BMEI1095	hypothetical protein BMEI1095 (BMEI1095)	hypothetical protein BruAb1_0883 (BruAb1_0883)	hypothetical protein BAB1_0890 (BAB1_0890)					BAB1_0890	BAW_10855	BR0871	Intergenic	Unknown	Cytoplasmic																	A2Bovis
BMEI1096			NUCLEASE DOMAIN PROTEIN.	Proline-rich extensin (BAB2_0446)				BAB1_0889	BAW_10854	BS1330_I0866	BOV_0862	Nucleotides transport and metabolism	Unknown																	A2Babortus
BMEI1097			URACIL-DNA GLYCOSILASE	NA				BAB1_0888	BAW_10853	BS1330_I0865	BOV_0861	Nucleotides transport and metabolism	Cytoplasmic																	#abortus
BMEI1106	PHNM PROTEIN (BMEI1106)	phnM: PhnM, PhnM protein (BruAb1_0872)	phnM: Amidohydrolase (BAB1_0879)					BAB1_0879	BAW_10844	phnM	phnM	Transporter membrane associated	Cytoplasmic																	*A2B
BMEI1108			2-DEHYDRO 3-DEOXIGLUCOKINASE	NA				BAB1_0877	BAW_10842	BS1330_I0854	BOV_0849	Carbohydrate transport and metabolism	Cytoplasmic																	A1A2Babortus
BMEI1109	ALDOSE 1-EPIMERASE (BMEI1109)	galM: GalM, aldose 1-epimerase (BruAb1_0869)	galM: Aldose 1-epimerase (BAB1_0876)					BAB1_0876	BAW_10841	galM	galM	Carbohydrate transport and metabolism	Cytoplasmic																	*A2B
BMEI1125	MALEYLPYRUVATE ISOMERASE (BMEI1125)	glutathione S-transferase family protein (BruAb1_0852)	Glutathione S-transferase, N-terminal:Glutathione S-transferase, C-terminal (BAB1_0859)					BAB1_0859	BAW_10825	BR0839	BOV_0831	Amino acid transport and metabolism	Cytoplasmic																	*P1
BMEI1130	BICYCLOMYCIN RESISTANCE PROTEIN (BMEI1130)	drug resistance transporter, Bcr/CflA family (BruAb1_0846)	Tetracycline resistance protein TetB:Drug resistance transporter Bcr/CflA subfamily:General substrate transporter:Major facil... (BAB1_0854)					BAB1_0854	BAW_10820	BR0833	BOV_0826	Carbohydrate transport and metabolism	Cytoplasmic																	*P1
BMEI1132	ATPase of the PP superfamily (BMEI1132)	hypothetical protein BruAb1_0844 (BruAb1_0844)	hypothetical protein BAB1_0852 (BAB1_0852)					BAB1_0852	BAW_10818	BR0831	BOV_0824	Unknown	Cytoplasmic																	*A2B
BMEI1134			CHP	hypothetical protein BAB1_1527 (BAB1_1527)				BAB1_0848/49/50	BAW_10816	BS1330_I0824	BOV_0822	Unknown	Periplasmic																	pinniabortus
BMEI1165			hypothetical protein	NA				BAB1_0814	BAW_10783	BS1330_I0790	BOV_0791	Unknown	Unknown																	#abortus
BMEI1201	Hypothetical Cytosolic Protein (BMEI1201)	hypothetical protein BR0752 (BR0752)	hypothetical protein BruAb1_0769 (BruAb1_0769)					BAB1_0776	BAW_10745	BS1330_I0748	BOV_0746	Unknown	Cytoplasmic																	MRovis
BMEI1210			AAPQ. L-AA PERMEASE PROTEIN	Binding-protein-dependent transport systems inner membrane component (BAB1_1956)				BAB1_0765/66	BAW_10735	BS1330_I0739	BOV_0737	Transporter membrane associated	Cytoplasmic membrane																	pinniabortus
BMEI1211			AAPJ. L-AA PERIPLASMIC BINDING PROTEIN (ABC TRANSPORTER)	Solute-binding protein/glutamate receptor:Bacterial extracellular solute-binding protein, family 3 (BAB2_0286)				BAB1_0762/63	BAW_10733	BS1330_I0737	BOV_0736	Transporter membrane associated	Periplasmic																	*abortus
BMEI1215	Hypothetical Membrane Spanning Protein (BMEI1215)	hypothetical protein BruAb1_1503 (BruAb1_1503)	Bacterial SH3-like region (BAB1_0757)					BAB1_0757	BAW_10728	BR1511	BOV_1461	Unknown	Cytoplasmic Membrane																	%
BMEI1217			PROTEINA ApeA	NA				BAB1_0753/54/55	BAW_10726	BS1330_I0730	BOV_0730	Amino acid transport and metabolism	Cytoplasmic																	*abortus
BMEI1220	hypothetical protein BMEI1220 (BMEI1220)	hypothetical protein BruAb1_0748 (BruAb1_0748)	hypothetical protein BAB1_0750 (BAB1_0750)		http://biocyc.org/BABO359391/NEW-IMAGE?type=NIL&object=GKDV-703&redirect=T	http://www.genome.jp/dbget-bin/www_bget?bmf:BAB1_0750		BAB1_0750	BAW_10723	BR0731	BOV_0727	Unknown	Cytoplasmic																	P1MRA1
BMEI1221-22			transposition protein	NA				BAB1_0748	BAW_10722	BS1330_I0726	BOV_0726	Unknown	Cytoplasmic																	A2Bpinniabortus
BMEI1223	TRANSPOSASE (BMEI1223)	transposase, hypothetical (BruAb1_0746)	Integrase, catalytic domain (BAB1_0747)					BAB1_0747	BAW_10721	BS1330_I0725	BOV_0723	Replication, recombination and repair	Cytoplasmic																	P1MRA1ovis
BMEI1224	hypothetical protein BMEI1224 (BMEI1224)	hypothetical protein BruAb1_0745 (BruAb1_0745)	hypothetical protein BAB1_0746 (BAB1_0746)					BAB1_0746	BAW_10720	BS1330_I0724	Intergenic	Unknown	Cytoplasmic																	A2Bsuis
BMEI1238	hypothetical protein BMEI1238 (BMEI1238)	NA	ATP/GTP-binding protein (BAB1_0733)		http://biocyc.org/BABO359391/NEW-IMAGE?type=NIL&object=GKDV-686&redirect=T	http://www.genome.jp/dbget-bin/www_bget?bmf:BAB1_0733		BAB1_0733	BAW_10707	BR0714	BOV_0704	Unknown	Cytoplasmic Membrane																	#
BMEI1247	RIBONUCLEASE PRECURSOR (BMEI1247)	ribonuclease T2 family protein (BruAb1_0722)	Ribonuclease T2 (BAB1_0724)		http://www.biocyc.org/BABO359391/NEW-IMAGE?type=GENE&object=GKDV-677&redirect=T	http://www.genome.jp/dbget-bin/www_bget?bmf:BAB1_0724	Regulation of gene expression, related to BAB2_0635	BAB1_0724	BAW_10698	BR0703	BOV_0694	Nucleotides transport and metabolism	Periplasmic																	P1MRA1
BMEI1255	glycoprotein/polysaccharide metabolism (BMEI1255)	hypothetical protein BruAb1_0714 (BruAb1_0714)	Protein of unknown function DUF306 (BAB1_0716)					BAB1_0716	BAW_10690	BR0695	BOV_0686	Unknown	Cytoplasmic Membrane																	P1A1A2Bpinni
BMEI1269	CHLORAMPHENICOL-SENSITIVE PROTEIN RARD (BMEI1269)	rarD: RarD, RarD protein (BruAb1_0699)	Protein of unknown function DUF6:RarD protein (BAB1_0702)					BAB1_0702	BAW_10676	rarD	rarD	Transporter membrane associated	Cytoplasmic																	* pinni
BMEI1275	hypothetical protein BMEI1275 (BMEI1275)	hypothetical protein BruAb1_0690 (BruAb1_0690)	Protein of unknown function DUF159 (BAB1_0693)					BAB1_0693	BAW_10667	BS1330_I0669	BOV_0667	Unknown	Cytoplasmic																	P1MRA1ovis
BMEI1293	coproporphyrinogen III oxidase (BMEI1293)	hemN-1: coproporphyrinogen III oxidase (BruAb1_0672)	Oxygen-independent coproporphyrinogen III oxidase HemN:Elongator protein 3/MiaB/NifB:Radical SAM (BAB1_0675)		http://biocyc.org/BABO359391/NEW-IMAGE?type=NIL&object=GKDV-628&redirect=T	http://www.genome.jp/dbget-bin/www_bget?bmf:BAB1_0675	Heme biosynthesis, metabolism of cofactors and vitamins, related to BAB1_1566, BAB1_0176 and BAB2_1161	BAB1_0675	BAW_10649	BS1330_II1190	BOV_0648	Intermediate metabolism	Cytoplasmic Membrane																	#
BMEI1298			Protein of unknown function DUF88 (BAB1_0669)					BAB1_0669	BAW_10643	BS1330_I0645	BOV_0643	Unknown	Cytoplasmic																	* ovis
BMEI1304	OUTER MEMBRANE PORIN F PRECURSOR (BMEI1304)	hypothetical protein BR0640 (BR0640)	hypothetical protein BruAb1_0658 (BruAb1_0658)					BAB1_0661	BAW_10635	BS1330_I0636	BOV_0635	Unknown	Unknown																	P1MR
BMEI1305	PORIN (BMEI1305)	omp2b: Omp2b, porin (BruAb1_0657)	omp2b: ATP/GTP-binding site motif A (P-loop):Porin, alpha proteobacteria type (BAB1_0660)					BAB1_0660	BAW_10634	BS1330_I0635	BOV_0632	Carbohydrate transport and metabolism	Outer Membrane																	P1MRovis
BMEI1317	hypothetical protein BMEI1317 (BMEI1317)	hypothetical protein BruAb1_0644 (BruAb1_0644)	hypothetical protein BAB1_0648 (BAB1_0648)		http://biocyc.org/BABO359391/NEW-IMAGE?type=NIL&object=GKDV-600&redirect=T	http://www.genome.jp/dbget-bin/www_bget?bmf:BAB1_0648		BAB1_0648	BAW_10622	BR0625	Intergenic	Unknown	Unknown																	P1MRA1ovis
BMEI1318	AMP nucleosidase (BMEI1318)	amn: AMP nucleosidase (BruAb1_0642)	amn: Purine and other phosphorylase, family 1 (BAB1_0647)		http://www.biocyc.org/BABO359391/NEW-IMAGE?type=NIL&object=GKDV-599&redirect=T	http://www.genome.jp/kegg-bin/show_pathway?bmf00230+BAB1_0647	Adenosine metabolism	BAB1_0647	BAW_10621	BS1330_I0619	BOV_0622	Nucleotides transport and metabolism	Cytoplasmic Membrane																	P1MRA1
BMEI1340			PHAGE HYPOTHETICAL PROTEIN					BAB1_0621/22	BAW_10597	BS1330_I0595	BOV_0598	Unknown	Cytoplasmic																	pinniabortus
BMEI1341			hypothetical protein					BAB1_0624/25	BAW_10599	BS1330_I0597	BOV_0600	Unknown	Unknown																	P1MRA2Bpinniabortussuis
BMEI1343			hypothetical protein	NA				BAB1_0620-22	BAW_10596	BS1330_I0594-0595	BOV_0598	Unknown	Unknown																	* ovis
BMEI1347			hypothetical protein BAB1_0617 (BAB1_0617)					BAB1_0617	BAW_10593	BS1330_I0590	BOV_0595	Unknown	Unknown																	*ovis
BMEI1351	PENICILLIN-BINDING PROTEIN 1A (BMEI1351)	penicillin-binding protein (BruAb1_0604)	Glycosyl transferase, family 51:Penicillin-binding protein, transpeptidase domain (BAB1_0607)		http://www.biocyc.org/BABO359391/NEW-IMAGE?type=NIL&object=GKDV-563&redirect=T	http://www.genome.jp/kegg-bin/show_pathway?scale=1.0&query=BAB1_0607&map=bmf00550&scale=&image=%2Fshare%2Fwww%2F%2Fmark_pathway144614439320550%2Fbmf00550.png&auto_image=&show_description=hide&multi_query=	peptidoglycan biosynthesis	BAB1_0607	BAW_10583	BR0583	BOV_0583	Cell wall/membrane/envelope biogenesis and motility	Outer Membrane																	P1MRA1
BMEI1360			amidase	Amidase:ATP/GTP-binding site motif A (P-loop) (BAB1_0598)				BAB1_0598	BAW_10574	BS1330_I0569	BOV_0574	Lipid transport and metabolism	Cytoplasmic																	*ovis
BMEI1361	Hypothetical Cytosolic Protein (BMEI1361)	hypothetical protein BR0572 (BR0572)	hypothetical protein BruAb1_0594 (BruAb1_0594)					BAB1_0597	BAW_10573	BR0572	BOV_0573	Unknown	Cytoplasmic																	P1MR
BMEI1369			ErfK/YbiS/YcfS/YnhG:Twin-arginine translocation pathway signal (BAB1_0589)					BAB1_0589	BAW_10565	BS1330_I0560	BOV_0565	Unknown	Unknown																	* ovis
BMEI1372			cyanate transport system protein CynX	NA				BAB1_0586	BAW_10562	BS1330_I0557	BOV_0562	Transporter membrane associated	Cytoplasmic membrane																	*abortus
BMEI1373			GntR family transcriptional regulator	Bacterial regulatory protein, GntR family (BAB2_0022)				BAB1_0584/85	BAW_10561	BS1330_I0556	BOV_0561	Regulator/ transcription	Cytoplasmic																	*abortus
BMEI1374	MAGNESIUM AND COBALT TRANSPORT PROTEIN CORA (BMEI1374)	transporter (BruAb1_0581)	Mg2+ transporter protein, CorA-like (BAB1_0583)					BAB1_0583	BAW_10560	BR0559	BOV_0560	Transporter membrane associated	Cytoplasmic Membrane																	A2Bpinni
BMEI1380	choline dehydrogenase (BMEI1380)	choline dehydrogenase BruAb1_0575	Glucose-methanol-choline oxidoreductase:NAD binding site:GMC oxidoreductase (BAB1_0577)		http://biocyc.org/BABO359391/NEW-IMAGE?type=NIL&object=GKDV-536&redirect=T	http://www.genome.jp/dbget-bin/www_bget?bmf:BAB1_0577	choline degradation I , glycine betaine biosynthesis I (Gram-negative bacteria),threonine, serine metabolism. Regulated by AbcR sRNA (Caswell CC et al 2012 Mol Microbiol. Transcription is regulated when B. melitensis is infecting HeLa cells (Rosetti CA et al 2011 Microb Pathog)	BAB1_0577	BAW_10554	BS1330_I0549	BOV_0554	Amino acid transport and metabolism	Cytoplasmic																	#
BMEI1383-84			AraC family transcriptional regulator	Helix-turn-helix, AraC type (BAB2_0136)				BAB1_0573/74	BAW_10551	BS1330_I0546	BOV_0552	Regulator/ transcription	Cytoplasmic																	*abortus
BMEI1392	RIBOSE TRANSPORT ATP-BINDING PROTEIN RBSA (BMEI1392)	rbsA-1: RbsA-1, ribose ABC transporter (BruAb1_0564)	ATP/GTP-binding site motif A (P-loop):ABC transporter:AAA ATPase (BAB1_0565)					BAB1_0565	BAW_10543	BS1330_II0987	BOV_0544	Carbohydrate transport and metabolism	Cytoplasmic																	* pinni
BMEI1393			Glycosyl transferase, group 1 (BAB1_0563)					BAB1_0563	BAW_10541	BS1330_I0536	BOV_0543	Carbohydrate transport and metabolism	Cytoplasmic																	* ovis
BMEI1394			mannose-6-phosphate isomerase	NA				BAB1_0562	BAW_10540	BS1330_I0535	BOV_0542	Carbohydrate transport and metabolism	Cytoplasmic																	#ovis
BMEI1397			transposase (BAB1_0559)					BAB1_0559	BAW_10537	BS1330_I0532	BOV_0539	Replication, recombination and repair	Cytoplasmic																	*suis
BMEI1398	TRANSPOSASE (BMEII0716)	ISBm1, transposase orfB (BR0534)	transposase orfB (BruAb1_0557)					BAB1_0558	BAW_10536	Not found	BOV_A0509	Replication, recombination and repair	Cytoplasmic membrane																	P1MRovis
BMEI1401			transposase	Integrase, catalytic domain (BAB2_1032)				BAB1_0556	BAW_10534	BS1330_I0529	BOV_0536	Replication, recombination and repair	Cytoplasmic																	#abortussuis
BMEI1405			transposase (BAB1_0552)					BAB1_0552	BAW_10530	BS1330_I0531	BOV_0532	Replication, recombination and repair	Unknown																	*ovis
BMEI1405								BAB1_0557	BAW_10535	Not found	BOV_A0520	Unknown	Unknown																	*ovis
BMEI1406			IS711, transposase orfB	Transposase, IS4 (BAB2_0390)				BAB1_0551	BAW_10117	BS1330_I0974	BOV_1091	Replication, recombination and repair	Cytoplasmic																	P1MRovis
BMEI1410			transposase (BAB1_0547)					BAB1_0547	BAW_10527	intergenic region	BOV_0528	Replication, recombination and repair	Cytoplasmic																	suisovis
BMEI1420								BAB1_0537	BAW_10518	BS1330_I0515	BOV_0519	Replication, recombination and repair	Cytoplasmic																	*ovis
BMEI1420			Integrase, catalytic domain (BAB1_0539)	Integrase, catalytic domain (BAB1_0539)			sfuB-1 and sfuA-1, iron adquisition and storage. SfuB-1 is pseudo in B microti CCM 4915 (López-Goñi I & O´Callaghan D, 2012)	BAB1_0538-39	BAW_10519-10520	BS1330_I0515	BOV_0520	Replication, recombination and repair	Cytoplasmic																	#ovis
BMEI1421			transposase					INTERGENIC	INTERGENIC	intergenic region	BOV_0518	Unknown	Unknown																	#abortussuis
BMEI1423			Bacterial regulatory protein LacI, HTH motif (BAB1_0536)					BAB1_0536	BAW_10517	BS1330_I0514	BOV_0517	Replication, recombination and repair	Unknown																	* ovis
BMEI1433			hypothetical protein BAB1_0528 (BAB1_0528)					BAB1_0528	BAW_10509	BS1330_I0505	BOV_0507	Unknown	Cytoplasmic membrane																	*ovis
BMEI1435			Polysaccharide deacetylase (BAB1_0526)					BAB1_0526	BAW_10507	BS1330_I0502	BOV_0505	Carbohydrate transport and metabolism	Unknown																	*suis
BMEI1438			COBALT-ZINC-CADMIUN RESISTANCE PROTEIN CZCD	NA				BAB1_0523	BAW_10504	BS1330_I0499	BOV_0501	Transporter membrane associated	Cytoplasmic membrane																	*abortus
BMEI1445			Cl-channel, voltage gated (BAB1_0515)					BAB1_0515	BAW_10496	BS1330_I0491	BOV_0494	Transporter membrane associated	Cytoplasmic membrane																	*ovis
BMEI1448			EAL domain (BAB1_0512)					BAB1_0512	BAW_10493	BS1330_I0488	BOV_0491	Intermediate metabolism	Cytoplasmic membrane																	* ovis
BMEI1461			CHP	hypothetical protein BAB2_0634 (BAB2_0634)				BAB1_0498/99	BAW_10480	BS1330_I0474	BOV_0478	Unknown	Cytoplasmic membrane																	*abortus
BMEI1463			CYTOCHROME C OXIDASE ASSEMBLY PROTEIN CTAG	NA				BAB1_0495/96	BAW_10478	BS1330_I0472	BOV_0477	Energy metabolism	Cytoplasmic																	*abortus
BMEI1464			HEME O (PROTOHEME IX FARNESILTRANSFERASE.	UbiA prenyltransferase:4-hydroxybenzoate polyprenyl transferase, proteobacterial (BAB1_0443)				BAB1_0494	BAW_10477	BS1330_I0470	BOV_0475	Energy metabolism	Cytoplasmic membrane																	#abortus
BMEI1466			Copper center Cu(A):Cytochrome c oxidase, subunit II (BAB1_0492)				Related to BAB2_0957 (pseudogene in marine isolates), BAB2_0954 (pseudogene in B ovis), BAB1_0389, BAB1_0390, BAB1_0391, BAB1_0392, BAB1_0041, BAB1_0042, BAB1_0492 (pseudogene in B ovis), BAB1_0493 (pseudogene in B ovis) and BAB1_0498	BAB1_0492	BAW_10475	BS1330_I0468	BOV_0473	Energy metabolism	Cytoplasmic membrane																	* ovis
BMEI1469			ATP/GTP-binding site motif A (P-loop):Cold-shock DNA-binding domain (BAB1_0449)					BAB1_0449	BAW_10432	BS1330_I0424	BOV_0430	Intermediate metabolism	Cytoplasmic																	*suis
BMEI1470			Phosphoglycerate/bisphosphoglycerate mutase (BAB1_0448)					BAB1_0448	BAW_10431	BS1330_I0422	BOV_0429	Intermediate metabolism	Cytoplasmic																	*suis
BMEI1470	PROTEIN YICC (BMEI1470)	conserved hypothetical protein TIGR00255 (BruAb1_0485)	Conserved hypothetical protein 255 (BAB1_0488)		http://biocyc.org/BABO359391/NEW-IMAGE?type=NIL&object=GKDV-454&redirect=T	http://www.genome.jp/dbget-bin/www_bget?bmf:BAB1_0488		BAB1_0488	BAW_10471	BR0463	BOV_0468	Unknown	Cytoplasmic Membrane																	P1MRA1
BMEI1492	HEAVY METAL TOLERANCE PROTEIN PRECURSOR (BMEI1492)	ABC transporter, ATP-binding/permease protein (BruAb1_0464)	ABC transporter, transmembrane region:ATP/GTP-binding site motif A (P-loop):ABC transporter:AAA ATPase (BAB1_0468)		http://biocyc.org/BABO359391/NEW-IMAGE?type=NIL&object=GKDV-434&redirect=T	http://www.genome.jp/dbget-bin/www_bget?bmf:BAB1_0468	ABCB-BAC subgroup ABC transporters, related to BAB1_1560 (pseudogene in B suis), BAB1_1561 (pseudogene in B suis), BAB1_1017, BAB1_1727 and BAB2_1011	BAB1_0468	BAW_10451	BS1330_I0443	BOV_0449	Transporter membrane associated	Cytoplasmic Membrane																	P1MRA1
BMEI1499			Protein of unknown function DUF209:Cupin domain (BAB1_0461)					BAB1_0461	BAW_10444	BS1330_I0436	BOV_0442	Nucleotides transport and metabolism	Unknown																	* ovis
BMEI1508	putative lipoprotein (BMEI1508)	hypothetical protein BruAb1_0448 (BruAb1_0448)	Protein of unknown function DUF374 (BAB1_0452)					BAB1_0452	BAW_10435	BR0426	BOV_0433	Unknown	Cytoplasmic																	A2Bpinni
BMEI1535	NA(+)/H(+) ANTIPORTER 1 / PROTEASE IV (BMEI1535)	sppA: SppA, signal peptide peptidase SppA (BruAb1_0150)	Clp protease:Peptidase U7:Na+/H+ antiporter NhaA (BAB1_0425)		http://biocyc.org/BABO359391/NEW-IMAGE?type=NIL&object=GKDV-391&redirect=T	http://www.genome.jp/dbget-bin/www_bget?bmf:BAB1_0425	related to BAB1_0593, BAB2_0915, BAB1_0153, BAB1_1130, BAB1_1132, BAB2_0344, BAB1_1413, BAB1_1229, BAB1_0635	BAB1_0425	BAW_10408	BR0396	BOV_0405	Amino acid transport and metabolism	Cytoplasmic Membrane																	#
BMEI1539	hypothetical protein BMEI1539 (BMEI1539)	hypothetical protein BR0391 (BR0391)	hypothetical protein BruAb1_0415 (BruAb1_0415)					BAB1_0420	BAW_10403	BS1330_I0390_392	BOV_0402	Unknown	Unknown																	P1MR
BMEI1546			GGDEF (BAB1_0441)					BAB1_0441	BAW_10424	BS1330_I0414	BOV_0421	Intermediate metabolism	Cytoplasmic membrane																	suisovis
BMEI1548			ATP/GTP-binding site motif A (P-loop) (BAB1_0408)					BAB1_0408	BAW_10391	BS1330_I0379	BOV_0392	Unknown	Periplasmic																	* ovis
BMEI1552			Polysaccharide deacetylase (BAB1_0403)					BAB1_0403	BAW_10386	BS1330_I0374	BOV_0387	Unknown	Unknown																	* ovis
BMEI1555			Tetracycline resistance protein:Major facilitator superfamily (MFS) (BAB1_0401)					BAB1_0401	BAW_10384	BS1330_I0372	BOV_0357	Transporter membrane associated	Cytoplasmic membrane																	*suis
BMEI1559-60			aldehyde dehydrogenase family protein					BAB1_0396-97	BAW_10380	BS1330_I0368	BOV_0382	Lipid transport and metabolism	Cytoplasmic																	abortusovis
BMEI1569	NITROGEN FIXATION PROTEIN FIXI (E1-E2 TYPE CATION ATPASE FIXI) (BMEI1569)	nitrogen fixation protein FixI, hypothetical (BruAb1_0383)	Cation-transporting ATPase A, P type:Copper-transporting ATPase:ATPase, E1-E2 type:Mercury scavenger protein:Haloacid dehalog... (BAB1_0386)					BAB1_0386	BAW_10370	BS1330_I0358	BOV_0373	Transporter membrane associated	Cytoplasmic membrane																	P1MRA1ovis
BMEI1572	Hypothetical Membrane Spanning Protein (BMEI1572)	hypothetical protein BruAb1_0379 (BruAb1_0379)	Cytochrome c heme-binding site (BAB1_0382)					BAB1_0382	BAW_10366	BS1330_I0354	BOV_0369	Cell wall/membrane/envelope biogenesis and motility	Cytoplasmic Membrane																	#ovis
BMEI1573			xanthine dehydrogenase	NA				BAB1_0378	BAW_10363	BS1330_I0351	BOV_0366	Nucleotides transport and metabolism	Cytoplasmic																	* ovis
BMEI1573			LysR family transcriptional	Bacterial regulatory protein LysR, HTH motif:Helix-turn-helix, Fis-type:LysR substrate binding domain (BAB2_0173)				BAB1_0381	BAW_10365	BS1330_I0353	BOV_0368	Regulator/ transcription	Cytoplasmic																	*abortus
BMEI1583			Gliadin, alpha/beta:ATP-binding region, ATPase-like:Bacterial sensor protein, C-terminal:Histidine kinase (BAB1_0369)					BAB1_0369	BAW_10354	BS1330_I0342	BOV_0357	Amino acid transport and metabolism	Cytoplasmic membrane																	*suis
BMEI1584	INVASION PROTEIN B (BMEI1584)	invasion protein B (BruAb1_0366)	invasion protein B (BAB1_0368)					BAB1_0368	BAW_10353	BS1330_I0341	BOV_0356	Pathogenesis	Cytoplasmic Membrane																	%suis
BMEI1585			MULTIDRUG EFFLUX PUMP, NorM	NA				BAB1_0367	BAW_10352	BS1330_I0340	BOV_0355	Transporter membrane associated	Cytoplasmic membrane																	*abortus
BMEI1588	carboxynorspermidine dehydrogenase (BMEI1588)	hypothetical protein BruAb1_0361 (BruAb1_0361)	ATP/GTP-binding site motif A (P-loop):Saccharopine dehydrogenase (BAB1_0364)		http://biocyc.org/BABO359391/NEW-IMAGE?type=NIL&object=GKDV-337&redirect=T	http://www.genome.jp/dbget-bin/www_bget?bmf:BAB1_0364	Butanoate metabolism, fructose and mannose metabolism, Bisphenol degradation, related to BAB2_0610 (pseudogene in B ovis) and BAB2_0370 Bisphenol degradation, Fructose and mannose metabolism	BAB1_0364	BAW_10349	BR0335	BOV_0352	Energy metabolism	Cytoplasmic Membrane																	#
BMEI1594	hypothetical protein BMEI1594 (BMEI1594)	lipoprotein, hypothetical (BruAb1_0354)	Esterase/lipase/thioesterase, active site (BAB1_0358)					BAB1_0358	BAW_10343	BS1330_I0329	BOV_0343	Lipid transport and metabolism	Cytoplasmic Membrane																	P1MRA1ovis
BMEI1595			hypothetical protein	NA				BAB1_0357	BAW_10342	BS1330_I0328	NO GEN RELATED	Unknown	Unknown																	#abortus
BMEI1598	TRANSCRIPTIONAL REGULATORY PROTEIN, LYSR FAMILY (BMEI1598)	transcriptional regulator, LysR family (BR0324)	transcriptional regulator, LysR family (BruAb1_0350)		http://biocyc.org/BABO359391/NEW-IMAGE?type=NIL&object=GKDV-328&redirect=T	http://www.genome.jp/dbget-bin/www_bget?bmf:BAB1_0354		BAB1_0354	BAW_10339	BS1330_II0351	BOV_0340	Regulator/ transcription	Cytoplasmic membrane																	P1MRA1
BMEI1606	vsrB: SENSORY TRANSDUCTION HISTIDINE KINASE (BMEI1606)	sensor histidine kinase/response regulator (BruAb1_0342)	Na+/solute symporter:Response regulator receiver:ATP-binding region, ATPase-like:Histidine kinase A, N-terminal:Bacterial sen... (BAB1_0346)					BAB1_0346	BAW_10331	BS1330_I0317	BOV_0332	Regulator/ transcription	Cytoplasmic Membrane																	*A2B
BMEI1607	GLYCEROL METABOLISM ACTIVATOR (BMEI1607)	DNA-binding response regulator, LuxR family (BR0315)	DNA-binding response regulator, LuxR family (BruAb1_0341)					BAB1_0345	BAW_10330	BS1330_I0316	BOV_0331	Regulator/ transcription	Unknown																	P1MR
BMEI1618	hypothetical protein BMEI1618 (BMEI1618)	hypothetical protein BruAb1_0330 (BruAb1_0330)	Protein of unknown function DUF525 (BAB1_0334)		http://biocyc.org/BABO359391/NEW-IMAGE?type=NIL&object=GKDV-308&redirect=T	http://www.genome.jp/dbget-bin/www_bget?bmf:BAB1_0334		BAB1_0334	BAW_10319	BS1330_I0305	BOV_0317	Transporter membrane associated	Cytoplasmic membrane																	P1MRA1
BMEI1619			Hsp33 protein (BAB1_0333)					BAB1_0333	BAW_10318	BS1330_I0304	BOV_0316	Intermediate metabolism	Cytoplasmic																	*ovis
BMEI1626	N-ACETYLGLUCOSAMINYLTRANSFERASE (BMEI1626)	glycosyl transferase, group 2 family protein (BruAb1_0322)	Glycosyl transferase, family 2 (BAB1_0326)		http://biocyc.org/BABO359391/NEW-IMAGE?type=NIL&object=GKDV-300&redirect=T	http://www.genome.jp/dbget-bin/www_bget?bmf:BAB1_0326		BAB1_0326	BAW_10311	BR0296	BOV_0311	Carbohydrate transport and metabolism	Cytoplasmic																	P1MRA1
BMEI1629			Acriflavin resistance protein:Hydrophobe/amphiphile efflux-1 HAE1 (BAB1_0323)					BAB1_0323	BAW_10308	BS1330_I0293	BOV_0306	Transporter membrane associated	Cytoplasmic membrane																	*ovis
BMEI1634	PHOSPHOGLYCOLATE PHOSPHATASE (BMEI1634)	hydrolase, haloacid dehalogenase-like family (BruAb1_0313)	Eukaryotic thiol (cysteine) protease:ATPase, E1-E2 type:Blood group Rhesus C/E and D polypeptide:Haloacid dehalogenase/epoxid... (BAB1_0318)					BAB1_0318	BAW_10303	BR0287	BOV_0302	Transporter membrane associated	Cytoplasmic																	*P1
BMEI1640			MutT/NUDIX FAMILY PROTEIN	NA				BAB1_0312	BAW_10297	BS1330_I0282	BOV_0295	Energy metabolism	Unknown																	P1A1A2Bpinniabortus
BMEI1643	N-carbamoyl-L-amino acid amidohydrolase (BMEI1643)	NA	Peptidase M20/M25/M40 (BAB1_0310)					BAB1_0310	BAW_10295	BR0279	BOV_0293)	Amino acid transport and metabolism	Cytoplasmic Membrane																	*A2B
BMEI1644			D-HYDANTOINASE (DIHYDROPYRIMIDINASE)	pyrC-1: Dihydroorotase:Dihydroorotase multifunctional complex type:Amidohydrolase (BAB1_0688)				BAB1_0308/09	BAW_10294	BS1330_I0279	BOV_0292	Nucleotides transport and metabolism	Cytoplasmic																	P1MRA2Bpinniabortus
BMEI1660			HP	NA				BAB1_0293	BAW_10278	BS1330_I0262	BOV_0280	Unknown	Cytoplasmic																	#abortus
BMEI1663			ANTIREPRESOR PROPHAGE PROTEIN, BRO FAMILY.	BRO family, N-terminal (BAB1_1106)				BAB1_0289/90	BAW_10275	BS1330_I0259/60	BOV_0278	Replication, recombination and repair	Unknown																	*abortus
BMEI1664			Phage integrase:Phage integrase, N-terminal SAM-like (BAB1_0288)					BAB1_0288	BAW_10274	BS1330_I0257	BOV_0277	Replication, recombination and repair	Cytoplasmic																	*ovis
BMEI1669			hypothetical protein BAB1_0284 (BAB1_0284)					BAB1_0284	BAW_10270	BS1330_I0252	BOV_0269	Unknown	Cytoplasmic																	* ovis
BMEI1691			HYPOTETICAL MEMBRANE PROTEIN					BAB1_0261	BAW_10248	Not found	BOV_0248	Unknown	Unknown																	pinniabortusovis
BMEI1692			Flagellar protein FlgJ:Mannosyl-glycoprotein endo-beta-N-acetylglucosamidase (BAB1_0260)					BAB1_0260	BAW_10247	Not found	BOV_0246	Cell wall/membrane/envelope biogenesis and motility	Unknown																	*ovis
BMEI1694	hypothetical protein BMEI1694 (BMEI1694)	hypothetical protein BruAb1_0253 (BruAb1_0253)	hypothetical protein BAB1_0258 (BAB1_0258)					BAB1_0258	BAW_10245	abscent	BOV_0245	Unknown	Cytoplasmic																	P1MRA1pinni
BMEI1695	hypothetical protein BMEI1695 (BMEI1695)	NA	hypothetical protein BruAb1_0252 (BruAb1_0252)	NA				BAB1_0257	BAW_10244	BSUIS_A0253	BOV_0244	Unknown	Unknown																	P1MR
BMEI1696			hypothetical membrane spanning protein					BAB1_0256	BAW_10243	??? BSUIS_A0252	BOV_0243	Unknown	Unknown																	#abortus
BMEI1718			Amidohydrolase 2 (BAB1_0236)					BAB1_0236	BAW_10223	BS1330_I0233	BOV_0226	Unknown	Cytoplasmic																	* ovis
BMEI1719			soxG: Sarcosine oxidase, gamma subunit (BAB1_0235)					BAB1_0235	BAW_10222	BS1330_I0232	BOV_0225	Amino acid transport and metabolism	Cytoplasmic																	* ovis
BMEI1720			SARCOSINE OXIDASE ALPHA SUBUNIT.	gcvT: Glycine cleavage T protein (aminomethyl transferase) (BAB2_0513)				BAB1_0232/33/34	BAW_10221	BS1330_I0231	BOV_0224	Amino acid transport and metabolism	Cytoplasmic																	*abortus
BMEI1722	SARCOSINE OXIDASE BETA SUBUNIT (BMEI1722)	D-amino acid oxidase family protein (BruAb2_0462)	Pyridine nucleotide-disulphide oxidoreductase, class-II:FAD dependent oxidoreductase:Sarcosine oxidase, beta subunit, heterot... (BAB1_0230)					BAB1_0230	BAW_10219	BRA0770	BOV_A0717	Amino acid transport and metabolism	Periplasmic																	MRA1A2B
BMEI1740	ALDEHYDE DEHYDROGENASE (BMEI1740)	aldehyde dehydrogenase family protein (BruAb1_0205)	Aldehyde dehydrogenase (BAB1_0211)				Glycolysis / Gluconeogenesis, Pentose and glucuronate interconversions Ascorbate and aldarate metabolism Fatty acid degradation Valine, leucine and isoleucine degradationLysine degradation, related to BAB2_0327 (pseudogene in marine isolates) BAB1_0211 (pseudogene in B ceti A2B), BAB2_0976 (pseudogene in B ceti A2B), BAB2_1130, BAB2_0566, BAB2_1035, BAB2_1114 (pseudogene in B ceti P1MRA1A2B, B pi…	BAB1_0211	BAW_10200	BS1330_I0210	BOV_0193	Energy metabolism	Cytoplasmic																	*A2B
BMEI1742			ABC transporter	ABC transporter, transmembrane region:ATP/GTP-binding site motif A (P-loop):ABC transporter:AAA ATPase (BAB1_0468)				BAB1_0207	BAW_10198	BS1330_I0206	BOV_0198	Transporter membrane associated	Cytoplasmic																	%abortussuis
BMEI1744	GLUCOSE-RESISTANCE AMYLASE REGULATOR (BMEI1744)	transcriptional regulator LacI family (BruAb1_0200)	Bacterial regulatory protein LacI, HTH motif:Periplasmic binding protein/LacI transcriptional regulator (BAB1_0206)					BAB1_0206	BAW_10197	BS1330_I0205	BOV_0197	Regulator/ transcription	Cytoplasmic																	A2Bsuis
BMEI1745			hypothetical protein	NA				BAB1_0205	BAW_10196	BS1330_I0204	BOV_0168	Unknown	Unknown																	A2Babortus
BMEI1747			ALDHEYDE DEHYDROGENASE	Aldehyde dehydrogenase (BAB2_1119)				BAB1_0202	BAW_10194	BS1330_I0202	BOV_0194	Lipid transport and metabolism	Unknown																	*abortus
BMEI1748			Helix-turn-helix, Fis-type (BAB1_0201)					BAB1_0201	BAW_10193	BS1330_I0201	BOV_0193	Unknown	Cytoplasmic																	*suis
BMEI1751			Bacterial regulatory protein, LuxR family (BAB1_0197)					BAB1_0197	BAW_10189	BS1330_I0197	BOV_0190	Regulator/ transcription	Cytoplasmic																	suisovis
BMEI1754	binfunctional sulfate adenylyltransferase subunit 1/adenylylsulfate kinase protein (BMEI1754)	cysNC: binfunctional sulfate adenylyltransferase subunit 1/adenylylsulfate kinase protein (BruAb1_0189)	Shikimate kinase:Uridine kinase:Elongation factor, GTP-binding:ATP/GTP-binding site motif A (P-loop):Adenylylsulfate kinase:E... (BAB1_0194)					BAB1_0194	BAW_10186	BS1330_I0194	BOV_0186	Transporter membrane associated	Outer Membrane																	* pinni
BMEI1765	phosphoadenosine phosphosulfate reductase (BMEI1765)	cysH: phosphoadenosine phosphosulfate reductase (BruAb1_0178)	cysH: Phosphoadenosine phosphosulfate reductase:Phosphoadenosine phosphosulfate reductase CysH-type (BAB1_0182)					BAB1_0182	BAW_10175	BS1330_I0182	BOV_0176	Amino acid transport and metabolism	Cytoplasmic																	P1MRA1pinni
BMEI1768	UROPORPHYRIN-III C-METHYLTRANSFERASE / PRECORRIN-2 OXIDASE / FERROCHELATASE (BMEI1768)	cysG: CysG, siroheme synthase (BruAb1_0175)	cysG: Uroporphyrin-III C/tetrapyrrole (Corrin/Porphyrin) methyltransferase:Pyrokinin:Uroporphiryn-III C-methyltransferase:Uroporphy... (BAB1_0179)					BAB1_0179	BAW_10172	BS1330_I0179	BOV_0173	Amino acid transport and metabolism	Cytoplasmic																	*A2B
BMEI1769			hypothetical protein BAB1_0178 (BAB1_0178)					BAB1_0178	BAW_10171	BS1330_I0178	BOV_0172	Unknown	Unknown																	* ovis
BMEI1773-74			glyoxalase family protein	NA				BAB1_0173	BAW_10167	BS1330_I0174	BOV_0168	Energy metabolism	Unknown																	*abortus
BMEI1781	CARBAMOYL-PHOSPHATE SYNTHASE LARGE CHAIN (BMEI1781)	hypothetical protein BruAb1_0163 (BruAb1_0163)	Sodium:dicarboxylate symporter:Protein of unknown function DUF540 (BAB1_0166)		http://www.biocyc.org/BABO359391/NEW-IMAGE?type=NIL&object=GKDV-156&redirect=T	http://www.genome.jp/dbget-bin/www_bget?bmf:BAB1_0166	cysteine biosynthesis, citrulline biosynthesis , glutamine degradation I , superpathway of pyrimidine deoxyribonucleotides de novo biosynthesis , superpathway of pyrimidine ribonucleotides de novo biosynthesis , UMP biosynthesis, arginine biosynthesis II (acetyl cycle) , arginine biosynthesis I (via L-ornithine)	BAB1_0166	BAW_10160	BR0167	BOV_0160	Amino acid transport and metabolism	Cytoplasmic Membrane																	P1MRA1
BMEI1789	DNA-directed RNA polymerase subunit N (BMEI1789)	rpoN: DNA-directed RNA polymerase subunit N (BruAb1_0154)	rpoN: Sigma-54 factor family:Sigma-54 factor, core binding domain:Sigma-54, DNA-binding domain (BAB1_0157)		http://www.biocyc.org/BABO359391/NEW-IMAGE?type=NIL&object=GKDV-147&redirect=T	http://www.genome.jp/kegg-bin/show_pathway?scale=1.0&query=BAB1_0157&map=bmf02020&scale=&image=%2Fshare%2Fwww%2F%2Fmark_pathway144615172712292%2Fbmf02020.png&auto_image=&show_description=hide&multi_query=	Regulation of gene expression, particularly nitrogen metabolism and coordination with carbon metabolism, related to BAB1_1231, BAB1_1263, BAB1_1264 and BAB1_0671. Not need it for B. melitensis 16M to cause damage in cells or mice (Delory M et al 2006 J Bacteriol)	BAB1_0157	BAW_10151	BS1330_I0158	BOV_0153	Regulator/ transcription	Cytoplasmic																	P1MRA1
BMEI1796	METHYLTRANSFERASE (BMEI1796)	SAM dependent methyltransferase, hypothetical (BruAb1_0147)	SAM dependent methyltransferase, putative (BAB1_0150)					BAB1_0150	BAW_10144	BR0151	BOV_0146	Amino acid transport and metabolism	Cytoplasmic																	*pinni
BMEI1798	23S ribosomal RNA methyltransferase (BMEI1798)	RNA methyltransferase, TrmH family (BruAb1_0146)	tRNA/rRNA methyltransferase (SpoU) (BAB1_0149)					BAB1_0149	BAW_11093	BR0150	BOV_0145	Nucleotides transport and metabolism	Cytoplasmic Membrane																	*pinni
BMEI1802-03			Phosphate acetyl/butaryl transferase/NADP-dependent malic enzyme	Malic oxidoreductase:Phosphate acetyl/butaryl transferase (BAB1_1036)				BAB1_0144	BAW_11088	BS1330_I0146	BOV_0140	Intermediate metabolism	Cytoplasmic																	P1MRabortussuisovis
BMEI1814			transposase IS4	Transposase, IS4 (BAB2_0705)				BAB1_0134	BAW_11078	BS1330_I0913	BOV_A0419	Replication, recombination and repair	Unknown																	*suis
BMEI1817-18			DEAD/DEAH box helicase:Helicase, C-terminal:ATP/GTP-bindi					BAB1_0130	BAW_11074	BS1330_I0132	BOV_0123	Replication, recombination and repair	Cytoplasmic																	%abortussuis
BMEI1819			NAD binding site:Zinc-containing alcohol dehydrogenase superfamily:Zinc-containing alcohol dehydrogenase (BAB1_0128)					BAB1_0128	BAW_11072	BS1330_I0130	BOV_0125	Intermediate metabolism	Cytoplasmic																	suisovis
BMEI1820	ACETYLTRANSFERASE (BMEI1820)	acetyltransferase, GNAT family (BruAb1_0126)	GCN5-related N-acetyltransferase (BAB1_0127)					BAB1_0127	BAW_11071	BS1330_I0129	BOV_0124	Amino acid transport and metabolism	Cytoplasmic																	A2Bovis
BMEI1821			CHP	NA				BAB1_0125	BAW_11069	BS1330_I0128	BOV_0123	Unknown	Cytoplasmic membrane																	*abortus
BMEI1824	ATP-DEPENDENT RNA HELICASE DEAD (BMEI1824)	ATP-dependent RNA helicase, DEAD/DEAH box family (BruAb1_0121)	Lipocalin-related protein and Bos/Can/Equ allergen:ATP-dependent helicase, DEAD-box:DEAD/DEAH box helicase:Helicase, C-termin... (BAB1_0121)					BAB1_0121	BAW_11065	BR0124	BOV_0120	Replication, recombination and repair	Cytoplasmic																	A2Bpinni
BMEI1835			Phenazine biosynthesis PhzC/PhzF protein (BAB1_0110)					BAB1_0110	BAW_11054	BS1330_I0113	BOV_0110	Intermediate metabolism	Cytoplasmic																	*ovis
BMEI1846	EXSF PROTEIN (BMEI1846)	response regulator, hypothetical (BruAb1_0099)	Response regulator receiver (BAB1_0099)		http://biocyc.org/BABO359391/NEW-IMAGE?type=NIL&object=GKDV-95&redirect=T	http://www.genome.jp/dbget-bin/www_bget?bmf:BAB1_0099		BAB1_0099	BAW_10097	BR0102	BOV_0099	Regulator/ transcription	Cytoplasmic																	#
BMEI1847			hypothetical protein BAB1_0098 (BAB1_0098)					BAB1_0098	BAW_10096	BS1330_I0101	BOV_0098	Unknown	Unknown																	* ovis
BMEI1858			PHOSPHINOTHRICIN N-ACETYLTRANSFERASE	GCN5-related N-acetyltransferase (BAB1_1664)				BAB1_0085	BAW_10085	BS1330_I0089	BOV_0087	Lipid transport and metabolism	Cytoplasmic																	*abortus
BMEI1863			LOW MOLECULAR WEIGH PROTEIN PHOSPHOTYROSINE PHOSPHATASE	NA				BAB1_0078	BAW_10078	BS1330_I0083	BOV_0082	Amino acid transport and metabolism	Cytoplasmic																	*abortus
BMEI1868	hypothetical protein BMEI1868 (BMEI1868)	hypothetical protein BruAb1_0076 (BruAb1_0076)	hypothetical protein BAB1_0073 (BAB1_0073)					BAB1_0073	BAW_10073	BR0076	BOV_0075	Unknown	Cytoplasmic																	*A1
BMEI1869			Lysine exporter protein (LYSE/YGGA) (BAB1_0072)					BAB1_0072	BAW_10072	BS1330_I0075	BOV_0074	Amino acid transport and metabolism	Cytoplasmic membrane																	*suis
BMEI1873	CELL SURFACE PROTEIN (BMEI1873)	outer membrane protein (BruAb1_0072)	hypothetical protein BAB1_0069 (BAB1_0069)		http://biocyc.org/BABO359391/NEW-IMAGE?type=NIL&object=GKDV-68&redirect=T	http://www.genome.jp/dbget-bin/www_bget?bmf:BAB1_0069	btaE; hyaluronate-binding autotransporter adhesin. An adhesin that belongs to the trimeric autotransporter family, is required for full virulence and defines a specific adhesive pole of Brucella suis. Infect Immun 81:996-1007 (2013). This autotransporter is one of the four predicted in Brucella genomes and it has been suggested that the combination present in each genome related to host and tissu…	BAB1_0069	BAW_10069	BR0072	BOV_0071	Pathogenesis	Outer Membrane																	#
BMEI1874			hypothetical protein BAB1_0068 (BAB1_0068)					BAB1_0068	BAW_10068	BS1330_I0071	BOV_0070	Unknown	Unknown																	* ovis
BMEI1875			hypothetical protein BAB1_0067 (BAB1_0067)					BAB1_0067	BAW_10067	BS1330_I0070	BOV_0069	Unknown	Cytoplasmic																	* ovis
BMEI1876	DNA polymerase III subunit alpha (BMEI1876)	dnaE-1: DNA polymerase III subunit alpha (BruAb1_0069)	Immunoglobulin/major histocompatibility complex:Phosphoesterase PHP, N-terminal:DNA polymerase III alpha subunit (BAB1_0066)					BAB1_0066	BAW_10066	BS1330_I0069	BOV_0068	Replication, recombination and repair	Cytoplasmic Membrane																	A2Bovis
BMEI1895	OUTER MEMBRANE PROTEIN (BMEI1895)	hypothetical protein BruAb1_0048 (BruAb1_0048)	Bacterial surface antigen (D15) (BAB1_0045)					BAB1_0045	BAW_10045	BS1330_I0048	BOV_0047	Unknown	Outer Membrane																	* pinni
BMEI1896			hypothetical protein	NA				BAB1_0044	BAW_10044	BS1330_I0047	BOV_0046	Unknown	Cytoplasmic membrane																	abortusovis
BMEI1897	hypothetical protein BMEI1897 (BMEI1897)	hypothetical protein BruAb1_0046 (BruAb1_0046)	hypothetical protein BAB1_0043 (BAB1_0043)		http://biocyc.org/BABO359391/NEW-IMAGE?type=NIL&object=GKDV-43&redirect=T	http://www.genome.jp/dbget-bin/www_bget?bmf:BAB1_0043		BAB1_0043	BAW_10043	BS1330_I0046 (BR0046)	Intergenic	Unknown	Unknown																	#ovis
BMEI1900			CYTOCHROME O UBIQUINOL OXIDASE SUB I.	coxA: Cytochrome c oxidase, subunit I (BAB1_0493)				BAB1_0039	BAW_10040	BS1330_I0043	BOV_0043	Energy metabolism	Cytoplasmic membrane																	*abortus
BMEI1914	Hypothetical Membrane Spanning Protein (BMEI1914)	hypothetical protein BruAb1_0028 (BruAb1_0028)	Conserved hypothetical protein 698 (BAB1_0026)					BAB1_0026	BAW_10026	BR0028	BOV_0029	Cell wall/membrane/envelope biogenesis and motility	Cytoplasmic Membrane																	*A2B
BMEI1923	ISOVALERYL-COA DEHYDROGENASE (BMEI1923)	ivd: Ivd, isovaleryl-CoA dehydrogenase (BruAb1_0020)	isovaleryl-CoA dehydrogenase (BAB1_0020)	Acyl-CoA dehydrogenase:Acyl-CoA dehydrogenase, C-terminal:Acyl-CoA dehydrogenase, central domain:Acyl-CoA dehydrogenase, N-te... (BAB2_0791)				BAB1_0020	BAW_10020	BS1330_I0020	BOV_0017	Lipid transport and metabolism	Cytoplasmic																	P1MRA1abortus
BMEI1926			HMG-CoA lyase-like (BAB1_0017)					BAB1_0017	BAW_10017	BS1330_I0017	BOV_0014	Lipid transport and metabolism	Cytoplasmic																	*suis
BMEI1930			LEU/ILE/VAL BINDING PERIPLASMIC PROTEIN. TRANSPORTER	Leu/Ile/Val-binding protein family:Extracellular ligand-binding receptor ( similar to BAB1_1794), pseudogene				BAB1_0014	BAW_10014	BS1330_I0014	BOV_0012	Transporter membrane associated	Periplasmic																	*abortus
BMEI1960	METHYLTRANSFERASE (BMEI1960)	NA	SAM (and some other nucleotide) binding motif (BAB1_2170)					BAB1_2170-71	BAW_12082	BS1330_I2164	BOV_2082	Nucleotides transport and metabolism	Cytoplasmic Membrane																	#ovis
BMEI1981			pepS: Thermophilic metalloprotease (M29) (BAB1_2149)					BAB1_2149	BAW_12061	BS1330_I2142	BOV_2061	Amino acid transport and metabolism	Cytoplasmic																	* ovis
BMEI1983	SPORE-CORTEX-LYTIC ENZYME PREPEPTIDE PRECURSOR (BMEI1983)	lipoprotein, hypothetical (BruAb1_2120)	lipoprotein, putative (BAB1_2147)					BAB1_2147	BAW_12059	BR2145	BOV_2059	Replication, recombination and repair	Cytoplasmic Membrane																	*P1
BMEI1993	hypothetical protein BMEI1993 (BMEI1993)	hypothetical protein BruAb1_2108 (BruAb1_2108)	Band 4.1 domain (BAB1_2137)		http://biocyc.org/BABO359391/NEW-IMAGE?type=NIL&object=GKDV-2013&redirect=T	http://www.genome.jp/dbget-bin/www_bget?bmf:BAB1_2137	Pfam domain Bacterial transglutaminase-like cysteine proteinase BTLCP	BAB1_2137	BAW_12049	BR2133	BOV_2049	Amino acid transport and metabolism	Cytoplasmic																	P1MRA1
BMEI1994-95			Mg chelatase-like protein	NA				BAB1_2136	BAW_12048	BS1330_I2126	BOV_2048	Transporter membrane associated	Cytoplasmic																	*abortus
BMEI2006			hypothetical protein BAB1_2125 (BAB1_2125)					BAB1_2125	BAW_12037	BS1330_I2115	BOV_2036	Unknown	Cytoplasmic																	* ovis
BMEI2012			BENZOATE MEMBRANE TRANSPORT PROTEIN	NA				BAB1_2118	BAW_12031	BS1330_I2109	BOV_2031	Transporter membrane associated	Cytoplasmic membrane																	*abortus
BMEI2013-14			hypothetical protein	NA				BAB1_2116	BAW_12030	BS1330_I2108	BOV_2030	Unknown	Unknown																	*abortus
BMEI2016	hypothetical protein BMEI2016 (BMEI2016)	hypothetical protein BruAb1_2087 (BruAb1_2087)	hypothetical protein BAB1_2114 (BAB1_2114)		http://biocyc.org/BABO359391/NEW-IMAGE?type=NIL&object=GKDV-1995&redirect=T	http://www.genome.jp/dbget-bin/www_bget?bmf:BAB1_2114		BAB1_2114	BAW_12028	BR2112	BOV_2028	Unknown	Cytoplasmic																	P1MRA1
BMEI2030			hp	NA				BAB1_2098	BAW_12012	BS1330_I2090	NO GEN RELATED	Unknown	Unknown																	*abortus
BMEI2037			phosphoenolpyruvate carboxykinase	NA				BAB1_2090	BAW_12005	BS1330_I2083	BOV_2009	Intermediate metabolism	Cytoplasmic																	abortusovis
BMEII0002	RIBOSOMAL-PROTEIN-SERINE ACETYLTRANSFERASE (BMEII0002)	acetyltransferase, GNAT family (BruAb2_0091)	GCN5-related N-acetyltransferase (BAB2_0090)					BAB2_0090	BAW_20090	BS1330_II0091	BOV_A0085	Amino acid transport and metabolism	Unknown																	P1MRA1ovis
BMEII0003			ATP/GTP-binding site motif A (P-loop):ABC transporter:AAA ATPase:TOBE domain (BAB2_0089)					BAB2_0089	BAW_20089	BS1330_II0090	BOV_A0084	Transporter membrane associated	Cytoplasmic membrane																	* ovis
BMEII0008			hypothetical protein BAB2_0084 (BAB2_0084)					BAB2_0084	BAW_20084	BS1330_II0085	BOV_A0080	Unknown	Unknown																	*suis
BMEII0009			KDPG and KHG aldolase (BAB2_0083)					BAB2_0083	BAW_20083	BS1330_II0084	BOV_A0079	Carbohydrate transport and metabolism	Cytoplasmic																	*suis
BMEII0011			Response regulator receiver:Sigma-54 factor interaction domain:Helix-turn-helix, Fis-type:AAA ATPase (BAB2_0081)					BAB2_0081	BAW_20081	BS1330_II0082	BOV_A0077	Nucleotides transport and metabolism	Unknown																	* ovis
BMEII0037	Hypothetical Cytosolic Protein (BMEII0037)	hypothetical protein BruAb2_0057 (BruAb2_0057)	Protein of unknown function DUF459 (BAB2_0056)					BAB2_0056	BAW_20056	BRA0057	BOV_A0052	Unknown	Cytoplasmic Membrane																	%
BMEII0041			low-specificity threonine aldolase (BAB2_0051)					BAB2_0051	BAW_20051	BS1330_II0052	BOV_A0048	Amino acid transport and metabolism	Cytoplasmic																	* ovis
BMEII0042			Heat shock protein Hsp20 (BAB2_0050)					BAB2_0050	BAW_20050	BS1330_II0051	BOV_A0047	Intermediate metabolism	Cytoplasmic																	* ovis
BMEII0055	hypothetical protein BMEII0055 (BMEII0055)	hypothetical protein BruAb2_0038 (BruAb2_0038)	hypothetical protein BAB2_0037 (BAB2_0037)					BAB2_0037	BAW_20037	BRA0038	Intergenic	Unknown	Cytoplasmic Membrane																	%ovis
BMEII0058			hypothetical protein	NA				BAB2_0034	BAW_20034	BS1330_II0035	BOV_A0032	Unknown	Unknown																	*abortus
BMEII0060			Biotin/lipoyl attachment:Catalytic domain of components of various dehydrogenase complexes:2-oxo acid dehydrogenase, acyltran... (BAB2_0032)					BAB2_0032	BAW_20032	BS1330_II0033	BOV_A0030	Amino acid transport and metabolism	Cytoplasmic																	* ovis
BMEII0061	2-OXOISOVALERATE DEHYDROGENASE BETA SUBUNIT (BMEII0061)	hypothetical acetoin dehydrogenase, alpha/beta subunit (BruAb2_0032)	Dehydrogenase, E1 component:Transketolase, central region:Transketolase, C terminal (BAB2_0031)				2-oxoisovalerate decarboxylation to isobutanoyl-CoAValine, leucine and isoleucine degradation, Biosynthesis of secondary metabolites, related to BAB2_0714, BAB2_0715 (pseudogene in marine isolates) and BAB2_1042 (pseudogene in B suis). Linked to BAB2_0327 (pseudogene in marine isolates), BAB1_1663 (pseudogene in marine isolates) and BAB2_0957 (pseudogene in marine isolates)	BAB2_0031	BAW_20031	BRA0032	BOV_A0029	Energy metabolism	Cytoplasmic																	%
BMEII0068			Bacterial inner-membrane translocator (BAB2_0024)					BAB2_0024	BAW_20024	BS1330_II0025	BOV_A0022	Amino acid transport and metabolism	Cytoplasmic membrane																	*ovis
BMEII0077	dhbC: isochorismate synthase (BMEII0077)	entC: isochorismate synthase (BruAb2_0016)	Isochorismate synthase:Anthranilate synthase component I and chorismate binding protein (BAB2_0015)				dhbC from dhb operon, iron adquisition system, siderophore biosynthesis, pseudogene in B canis ATCC 23365 (López-Goñi I & O´Callaghan D, 2012)	BAB2_0015	BAW_20015	entC	entC	Lipid transport and metabolism	Cytoplasmic Membrane																	*A2B
BMEII0086	GALACTOSIDE TRANSPORT SYSTEM PERMEASE PROTEIN MGLC (BMEII0086)	ABC transporter, permease protein, putative (BRA0008)	hypothetical ABC transporter, permease protein (BruAb2_0008)				putative simple sugar transporter, related to BAB2_0671 (pseudogene in P1MRA1 and BAB2_0672 (pseudogene in B ceti A2B)	BAB2_0007	BAW_20007	BS1330_II0008	BOV_A0005	Transporter membrane associated	Cytoplasmic membrane																	P1MR
BMEII0087			sugar permease abc transporter	Bacterial inner-membrane translocator (BAB2_0672)				BAB2_0006	BAW_20006	BS1330_II0007	BOV_A0004	Transporter membrane associated	Cytoplasmic membrane																	*abortus
BMEII0089			Ribokinase:Carbohydrate kinase, PfkB (BAB2_0004)				B suis mutant is attenuated at 48h postinfection in macrophages (Köhler S et al 2002)	BAB2_0004	BAW_20004	BS1330_II0005	BOV_A0002	Pathogenesis	Cytoplasmic																	* ovis
BMEII0097			cation P-type ATPase transporter	cadA-1: DNA gyrase, subunit B:H+ transporting ATPase, proton pump:Cadmium-transporting ATPase:ATP/GTP-binding site motif A (P-loop):A... (BAB1_2019)				BAB2_1160/59	BAW_21110	BS1330_II1189	BOV_A1100	Transporter membrane associated	Cytoplasmic membrane																	#abortus
BMEII0101			Bacterial inner-membrane translocator (BAB2_1156)					BAB2_1156	BAW_21107	BS1330_II1186	BOV_A1097	Amino acid transport and metabolism	Cytoplasmic membrane																	*suis
BMEII0102	HIGH-AFFINITY BRANCHED-CHAIN AMINO ACID TRANSPORT SYSTEM PERMEASE PROTEIN LIVH (BMEII0102)	branched-chain amino acid ABC transporter, permease protein (BruAb2_0808)	Bacterial inner-membrane translocator (BAB2_0829)					BAB2_0829	BAW_20790	BRA0393	BOV_A0336	Amino acid transport and metabolism	Cytoplasmic																	P1A1A2Bpinni
BMEII0102			branched-chain amino acid ABC transporter, permease protein livH	Bacterial inner-membrane translocator (BAB2_0829)				BAB2_1154/55	BAW_21106	BS1330_II1185	BOV_A1096	Amino acid transport and metabolism	Cytoplasmic membrane																	#abortusovis
BMEII0106	XYLOSE REPRESSOR (BMEII0106)	ROK family protein (BruAb2_1125)	ROK family (BAB2_1149)		http://www.biocyc.org/BABO359391/NEW-IMAGE?type=NIL&object=GKDV-3110&redirect=T	no hit	not known	BAB2_1149	BAW_21101	BRA1189	BOV_A1092	Cell wall/membrane/envelope biogenesis and motility	Cytoplasmic																	P1MRA1
BMEII0107			Binding-protein-dependent transport systems inner membrane component (BAB2_1148)					BAB2_1148	BAW_21100	BS1330_II1179	BOV_A1091	Amino acid transport and metabolism	Cytoplasmic membrane																	* ovis
BMEII0114			abc sugar permease transporter	CD9/CD37/CD63 antigen:Binding-protein-dependent transport systems inner membrane component:Delayed-early response protein/equ... (BAB2_0719)				BAB2_1141/40	BAW_21093	BS1330_II1172	BOV_A1083/84	Carbohydrate transport and metabolism	Cytoplasmic membrane																	*abortus
BMEII0115			sugar ABC transporter periplasmic sugar-binding protein	Bacterial extracellular solute-binding protein, family 1:Bacterial extracellular solute-binding protein, family 1 domain (BAB2_0491)				BAB2_1139	BAW_21092	BS1330_II1171	BOV_A1083	Carbohydrate transport and metabolism	Periplasmic																	abortusovis
BMEII0116			Bacterial regulatory protein, GntR family (BAB2_1138)					BAB2_1138	BAW_21091	BS1330_II1170	BOV_A1082	Regulator/ transcription	Cytoplasmic																	* ovis
BMEII0119			ATP/GTP-binding site motif A (P-loop):ABC transporter:AAA ATPase (BAB2_1135)					BAB2_1135	BAW_21088	BS1330_II1167	BOV_A1079	Amino acid transport and metabolism	Cytoplasmic																	* ovis
BMEII0121			Bacterial inner-membrane translocator:Blood group Rhesus C/E and D polypeptide (BAB2_1133)				branched-chain amino acid transport system substrate-binding protein, ABC transporter, related to BAB1_1313, BAB1_1792 (pseudogene in B ovis) , BAB1_1794 (pseudogene in B ceti isolates), BAB2_0023, BAB2_0593, BAB2_0822, BAB2_0830, BAB2_1132, BAB2_1133 (pseudogene in B. ovis), BAB2_1153	BAB2_1133	BAW_21086	BS1330_II1165	BOV_A1077	Amino acid transport and metabolism	Cytoplasmic membrane																	* ovis
BMEII0123	EXOENZYMES REGULATORY PROTEIN AEPA PRECURSOR (BMEII0123)	hypothetical protein BruAb2_1108 (BruAb2_1108)	ATP/GTP-binding site motif A (P-loop):Amidohydrolase (BAB2_1131)					BAB2_1131	BAW_21084	BRA1172	BOV_A1075	Intermediate metabolism	Cytoplasmic																	*A2B
BMEII0126			Basic helix-loop-helix dimerization domain bHLH:DNA topoisomerase II:Amino acid/polyamine transporter, family I (BAB2_1129)					BAB2_1129	BAW_21082	BS1330_II1161	BOV_A1073	Amino acid transport and metabolism	Cytoplasmic membrane																	* ovis
BMEII0127			Bacterial regulatory proteins, IclR family (BAB2_1128)					BAB2_1128	BAW_21081	BS1330_II1160	BOV_A1072	Regulator/ transcription	Cytoplasmic																	* ovis
BMEII0130			Aminotransferase class-III (BAB2_1125)					BAB2_1125	BAW_21078	BS1330_II1157	BOV_A1069	Unknown	Cytoplasmic																	*ovis
BMEII0131			class III aminotransferase	Aminotransferase class-III (BAB2_0285)				BAB2_1124/23	BAW_21077	BS1330_II1156	BOV_A1068	Amino acid transport and metabolism	Cytoplasmic																	abortusovis
BMEII0136			Extradiol ring-cleavage dioxygenase:Glyoxalase/Bleomycin resistance protein/dioxygenase domain:Glyoxalase I (BAB2_1118)					BAB2_1118	BAW_21072	BS1330_II1151	BOV_A1063	Intermediate metabolism	Cytoplasmic																	suisovis
BMEII0137			Fumarylacetoacetate (FAA) hydrolase (BAB2_1117)					BAB2_1117	BAW_21071	BS1330_II1150	BOV_A1062	Lipid transport and metabolism	Cytoplasmic																	* ovis
BMEII0140	ALDEHYDE DEHYDROGENASE B (BMEII0140)	aldehyde dehydrogenase family protein (BruAb2_1092)	Aldehyde dehydrogenase (BAB2_1114)				Glycolysis / Gluconeogenesis, Pentose and glucuronate interconversions Ascorbate and aldarate metabolism Fatty acid degradation Valine, leucine and isoleucine degradationLysine degradation, related to BAB2_0327 (pseudogene in marine isolates) BAB1_0211 (pseudogene in B ceti A2B), BAB2_0976 (pseudogene in B ceti A2B), BAB2_1130, BAB2_0566, BAB2_1035, BAB2_1114 (pseudogene in B ceti P1MRA1A2B, B pi…	BAB2_1114	BAW_21068	BS1330_II1146	BOV_A1059	Energy metabolism	Cytoplasmic																	P1MRA1ovis
BMEII0145			ATP/GTP-binding site motif A (P-loop):ABC transporter:AAA ATPase (BAB2_1110)					BAB2_1110	BAW_21064	BS1330_II1142	BOV_A1056	Carbohydrate transport and metabolism	Cytoplasmic membrane																	* ovis
BMEII0146			xylF: ATP/GTP-binding site motif A (P-loop):Periplasmic binding protein/LacI transcriptional regulator:Twin-arginine translocation ... (BAB2_1109)					BAB2_1109	BAW_21063	BS1330_II1141	BOV_A1055	Carbohydrate transport and metabolism	Periplasmic																	* ovis
BMEII0150	fliC: FLAGELLIN (BMEII0150)	flagellin family protein (BruAb2_1084)	Flagellin, C-terminal:Flagellin, N-terminal (BAB2_1106)		http://www.biocyc.org/BABO359391/NEW-IMAGE?type=NIL&object=GKDV-3072&redirect=T	http://www.genome.jp/kegg-bin/show_pathway?scale=1.0&query=BAB2_1106&map=bmf02040&scale=1.0&auto_image=&show_description=hide&multi_query=	Flagella component	BAB2_1106	BAW_21060	BRA1147	BOV_A1052	Pathogenesis	Extracellular																	P1MRA1
BMEII0151	fliF: FLAGELLAR M-RING PROTEIN FLIF (BMEII0151)	fliF: FliF, flagellar M-ring protein (BruAb2_1083)	fliF: Flagellar FliF M-ring protein:Type III secretion system outer membrane K protein:Secretory protein YscJ/FliF (BAB2_1105)		http://www.biocyc.org/BABO359391/NEW-IMAGE?type=GENE&object=GKDV-3071&redirect=T	http://www.genome.jp/kegg-bin/show_pathway?scale=1.0&query=BAB2_1105&map=bmf02040&scale=&auto_image=&show_description=hide&multi_query=	Flagella component	BAB2_1105	BAW_21059	fliF	fliF	Pathogenesis	Cytoplasmic Membrane																	P1MRA1
BMEII0154			OmpA/MotB domain (BAB2_1103)					BAB2_1103	BAW_21057	BS1330_II1135	BOV_A1049	Cell wall/membrane/envelope biogenesis and motility	Cytoplasmic membrane																	* ovis
BMEII0155			chemotaxis motc protein precursor (BAB2_1102)					BAB2_1102	BAW_21056	BS1330_II1134	BOV_A1048	Cell wall/membrane/envelope biogenesis and motility	Periplasmic																	*suis
BMEII0156	CHEMOTAXIS MOTD PROTEIN (BMEII0156)	MotD-related protein (BruAb2_1079)	Flagellar hook-length control protein (BAB2_1101)		http://www.biocyc.org/BABO359391/NEW-IMAGE?type=NIL&object=GKDV-3067&redirect=T	no hit	Flagella component	BAB2_1101	BAW_21055	BRA1142	BOV_A1047	Pathogenesis	Cytoplasmic Membrane																	P1MRA1
BMEII0157			hypothetical protein BAB2_1100 (BAB2_1100)					BAB2_1100	BAW_21054	BS1330_II1132	BOV_A1046	Cell wall/membrane/envelope biogenesis and motility	Unknown																	*ovis
BMEII0166-67			flagellar biosynthesis protein FlhA	NA				BAB2_1089/90/91	BAW_21045	BS1330_II1123	BOV_A1037	Cell wall/membrane/envelope biogenesis and motility	Flagellar																	#abortus
BMEII0171	Hypothetical Cytosolic Protein (BMEII0171)	hypothetical protein BruAb2_1065 (BruAb2_1065)	hypothetical protein BAB2_1085 (BAB2_1085)		http://biocyc.org/BABO359391/NEW-IMAGE?type=NIL&object=GKDV-3053&redirect=T	http://www.genome.jp/dbget-bin/www_bget?bmf:BAB2_1085		BAB2_1085	BAW_21041	BRA1128	BOV_A1033	Unknown	Cytoplasmic																	P1MRA1
BMEII0185			Immunoglobulin/major histocompatibility complex (BAB2_1073)					BAB2_1073	BAW_20992	BS1330_II1106	BOV_A1012	Carbohydrate transport and metabolism	Cytoplasmic membrane																	suisovis
BMEII0187			chp	NA				BAB2_1071	BAW_20994	BS1330_II1104	Not found	Unknown	Unknown																	#abortus
BMEII0188			chp	hypothetical protein BAB2_0145 (BAB2_0145)				BAB2_1070/69	abscent	BS1330_II1103	Not found	Unknown	Cytoplasmic																	*abortus
BMEII0192	GLUTAMATE-1-SEMIALDEHYDE 2,1-AMINOMUTASE (BMEII0192)	hypothetical glutamate-1-semialdehyde 2,1-aminomutase (BruAb2_1047)	Lipocalin-related protein and Bos/Can/Equ allergen:Aminotransferase class-III (BAB2_1066)					BAB2_1066	BAW_20995	BRA1108	abscent	Transporter membrane associated	Cytoplasmic																	*A2B
BMEII0193			ATP/GTP-binding site motif A (P-loop):ABC transporter:AAA ATPase:TOBE domain (BAB2_1065)					BAB2_1065	BAW_20999	BS1330_II1099	abscent	Amino acid transport and metabolism	Cytoplasmic membrane																	*suis
BMEII0196			spermidine/putrescine-binding periplasmic protein (BAB2_1062)					BAB2_1062	BAW_21002	BS1330_II1096	abscent	Amino acid transport and metabolism	Periplasmic																	*suis
BMEII0198	antibiotic-induced protein Drp35 (BMEII0198)	hypothetical gluconolactonase (BruAb2_1041)	gluconolactonase, putative (BAB2_1060)		http://biocyc.org/BABO359391/NEW-IMAGE?type=NIL&object=GKDV-3025&redirect=T	http://www.genome.jp/dbget-bin/www_bget?bmf:BAB2_1060	Sorbitol biosynthesis, glucose degradation (oxidative), ascorbate biosynthesis	BAB2_1060	BAW_21004	BRA1102	abscent	Carbohydrate transport and metabolism	Cytoplasmic																	P1MRA1
BMEII0199	OLIGOPEPTIDE TRANSPORT ATP-BINDING PROTEIN OPPF (BMEII0199)	oligopeptide ABC transporter, ATP-binding protein (BruAb2_1040)	ATP/GTP-binding site motif A (P-loop):ABC transporter:AAA ATPase (BAB2_1059)		http://biocyc.org/BABO359391/NEW-IMAGE?type=NIL&object=GKDV-3024&redirect=T	http://www.genome.jp/dbget-bin/www_bget?md:bmf_M00239	Peptides/nickel transport system, related to BAB2_0451 to BAB2_0455, BAB2_0664, BAB2_812, BAB2_815, BAB2_0817, BAB2_0818, BAB2_970 to BAB2_974, BAB2_1037 to BAB2_1040, BAB2_1043, BAB2_1049 to BAB2_1059 (BAB2_1058 is pseudogene in B ceti A1 and B suis, BAB2_1050 is pseudogene in B abortus 2308, BAB2_1051 is pseudogene in B ceti A2B) Protein decreases as B abortus 2308 cycles in Raw macrophages but…	BAB2_1059	BAW_21005	BRA1101	abscent	Amino acid transport and metabolism	Cytoplasmic Membrane																	P1MRA1
BMEII0200	OLIGOPEPTIDE TRANSPORT ATP-BINDING PROTEIN OPPD (BMEII0200)	hypothetical ABC transporter ATPase D (BruAb2_1039)	ATP/GTP-binding site motif A (P-loop):ABC transporter:AAA ATPase (BAB2_1058)				Peptides/nickel transport system, related to BAB2_0451 to BAB2_0455, BAB2_0664, BAB2_812, BAB2_815, BAB2_0817, BAB2_0818, BAB2_970 to BAB2_974, BAB2_1037 to BAB2_1040, BAB2_1043, BAB2_1049 to BAB2_1059	BAB2_1058	BAW_21006	BS1330_II1092	abscent	Transporter membrane associated	Cytoplasmic Membrane																	A2Bsuis
BMEII0205			Disease resistance protein:ATP/GTP-binding site motif A (P-loop):ABC transporter:AAA ATPase (BAB2_1053)					BAB2_1053	BAW_21011	BS1330_II1087	abscent	Amino acid transport and metabolism	Cytoplasmic membrane																	*suis
BMEII0208	DIPEPTIDE TRANSPORT SYSTEM PERMEASE PROTEIN DPPC (BMEII0208)	hypothetical peptide ABC transporter, permease protein (BruAb2_1032)	Binding-protein-dependent transport systems inner membrane component (BAB2_1051)				Peptides/nickel transport system, related to BAB2_0451 to BAB2_0455, BAB2_0664, BAB2_812, BAB2_815, BAB2_0817, BAB2_0818, BAB2_970 to BAB2_974, BAB2_1037 to BAB2_1040, BAB2_1043, BAB2_1049 to BAB2_1059 (BAB2_1058 is pseudogene in B ceti A1 and B suis, BAB2_1050 is pseudogene in B abortus 2308, BAB2_1051 is pseudogene in B ceti A2B))	BAB2_1051	BAW_21013	BRA1093	abscent	Amino acid transport and metabolism	Cytoplasmic Membrane																	*A2B
BMEII0212	PENICILLIN ACYLASE (BMEII0212)	penicillin amidase family protein (BruAb2_1029)	Cytochrome c heme-binding site:Penicillin amidase (BAB2_1048)					BAB2_1048	BAW_21016	BRA1089	abscent	Intermediate metabolism	Periplasmic																	* A1
BMEII0214	enoyl-CoA hydratase (BMEII0214)	enoyl-CoA hydratase (BruAb2_1027)	Enoyl-CoA hydratase/isomerase (BAB2_1046)					BAB2_1046	BAW_21018	BRA1087	partial sequence	Lipid transport and metabolism	Cytoplasmic																	pinniovis
BMEII0216			dehydrogenase complex, E1 component, dehydrogenase	Dehydrogenase, E1 component:Transketolase, central region:Transketolase, C terminal (BAB2_0031)				BAB2_1044	BAW_21020	BS1330_II1077	abscent	Intermediate metabolism	Cytoplasmic																	abortussuis
[truncated: 288 more rows]

## Sheet: by_mutation
Pseudogenes presence in analysed genomes. The pseudogenes are ordered according to the mutation type and then, by the function
Phidias link to specific gene anotation					Biocyc link	keeg lynk	Pathway or putative pathway, additional comments							B ceti P1 bmarCR17 (striped dolphin)		B ceti MR bmarMR26 (striped dolphin)		B ceti A1 M644/93/1 from common dolphin		B ceti A2/B M187/00/1 (white sided dolphin)		B pinnipedialis C2 cluster M2466/93/4 (common seal)		B suis 1330		B abortus 2308		B. ovis ATCC 25840
[truncated: 707 more rows]
